# Supplementary material for: Morphophysiological and transcriptomic analyses during the development of microspores and megaspores in Orobanche coerulescens
Source: Front Plant Sci. 2025 Mar 26;16:1540594. doi: 10.3389/fpls.2025.1540594 (PMC11978843; doi:10.3389/fpls.2025.1540594)
Supplement: Supplementary file 2 [file Table1.xlsx]

## Sheet: Sheet1
							Table S1 Comparison Table of Development Time of Microspores and megaspores in Orobanche coerulescens
							Floret Size(mm)		Floret Development Stage	Date	Microspore Development Stage	Megaspore Development Stage
							Length	Width
							1.47±0.07	1.32±0.06	Budding stage (F1)	Feb 20th - Feb 24th	Archesporial Cell	Ovule Primordium
							3.59±0.18	1.96±0.12		Feb 24th - Mar 2nd	Primary Sporogenous Cell	Sporogenous Cell
							5.45±0.19	2.35±0.13	Bud Enlargement stage (F2)	Mar 3rd - Mar 9th	Secondary Sporogenous Cell	Sporogenous Cell
							7.38±0.15	2.59±0.16		Mar 10th - Mar 5th	Microspore Mother Cell	Sporogenous Cell
							10.01±0.41	2.76±0.11	Bud Elongation stage (F3)	Mar 15th - Mar 19th	Microspore Mother Cell Meiosis	Megaspore Mother Cell
							12.69±0.49	3.05±0.16		Mar 20th -Mar 25th	Microspore Dyad / Tetrad	Megaspore Mother Cell Meiosis
							15.29±0.72	3.28±0.13	Corolla Discoloration stage (F4)	Mar 26th -Mar 31st	Mononuclear Microspore	Megaspore Dyad / Tetrad
							18.26±0.77	3.31±0.21		Apr 1st - Apr 6th	Mononuclear Pollen	Mononuclear Embryo Sac / Binuclear Embryo Sac
							19.74±1.14	3.34±0.10	Corolla Half-open stage (F5)	Apr 7th - Apr 12th	Mature Pollen	Binuclear Embryo Sac / Tetranuclear Embryo Sac
							21.11±0.76	3.35±0.15		Apr 12th - Apr 19th	-	Tetranuclear Embryo Sac / Mature Embryo Sac
							22.83±0.94	3.36±0.17	Corolla Complete-open stage (F6)	Apr 20th - May 10th	-	Mature Embryo Sac
