# Supplementary material for: Morphophysiological and transcriptomic analyses during the development of microspores and megaspores in Orobanche coerulescens
Source: Front Plant Sci. 2025 Mar 26;16:1540594. doi: 10.3389/fpls.2025.1540594 (PMC11978843; doi:10.3389/fpls.2025.1540594)
Supplement: Supplementary file 3 [file Table2.xlsx]

## Sheet: Sheet2
Table S2 Primer sequence information for qRT-PCR
Genes ID	Symbol	Forward primer (F)	Reverse primer (R)
Unigene0034045	GH3.6	ACTCTCCAGAAATGCCCACG	CTTTCCCCACCAGATGTCCC
Unigene0106889	IAA16	TTGTCGGTGATGTCCCTTGG	CGAGTCCCTTTGCCTCTGTT
Unigene0024054	IAA14	GAGCGCCGTATCTCCGTAAA	CATGGTACATCCCCCACGAG
Unigene0026342	TIR1	GCTGTCTATTGCTTTCGCCG	GAGAGCCTTATCCCCGAACG
Unigene0110192	CCD4	TTCTCTCCCACAACTTCGCC	GAAGGAACTGAGGGTTGGGG
Unigene0007531	ALDH3F1	ACTTGGACACCGAAGCCATT	ATTTTCCGCCCAGCTCAAGA
Unigene0058073	TYDC	GCCCAGATCGCTGGTATCAA	GCATAAAAACAGCGGCACCA
Unigene0034320	KO	TTCTCACCAGCAGTTTGGGG	CCAGAACTTGTTTCAGCGCC
