# Supplementary material for: Morphophysiological and transcriptomic analyses during the development of microspores and megaspores in Orobanche coerulescens
Source: Front Plant Sci. 2025 Mar 26;16:1540594. doi: 10.3389/fpls.2025.1540594 (PMC11978843; doi:10.3389/fpls.2025.1540594)
Supplement: Supplementary file 4 [file Table3.xls]

## Sheet: Table S3 Summary of all DEGs
id	ORO-F1-1_tpm	ORO-F1-2_tpm	ORO-F1-3_tpm	ORO-F2-1_tpm	ORO-F2-2_tpm	ORO-F2-3_tpm	ORO-F3-1_tpm	ORO-F3-2_tpm	ORO-F3-3_tpm	ORO-F4-1_tpm	ORO-F4-2_tpm	ORO-F4-3_tpm	ORO-F5-1_tpm	ORO-F5-2_tpm	ORO-F5-3_tpm	ORO-F6-1_tpm	ORO-F6-2_tpm	ORO-F6-3_tpm	ORO-F1-1_count	ORO-F1-2_count	ORO-F1-3_count	ORO-F2-1_count	ORO-F2-2_count	ORO-F2-3_count	ORO-F3-1_count	ORO-F3-2_count	ORO-F3-3_count	ORO-F4-1_count	ORO-F4-2_count	ORO-F4-3_count	ORO-F5-1_count	ORO-F5-2_count	ORO-F5-3_count	ORO-F6-1_count	ORO-F6-2_count	ORO-F6-3_count	Symbol	Description	KEGG_A_class	KEGG_B_class	Pathway	K_ID	GO Component	GO Function	GO Process	TF_family
Unigene0000001	32.781	43.468	42.107	39.887	36.03	55.949	87.468	66.629	67.991	326.95	286.712	51.324	55.797	58.312	673.293	50.659	40.183	46.742	57	73	71	73	57	107	194	118	114	517	460	87	85	88	1009	79	67	91	--	-	-	-	-	-	-	-	-	--
Unigene0000004	0	0	0	0.312	0.361	0.298	1.029	1.932	0	0.721	0	0	1.498	1.512	0	0	0	0	0	0	0	1	1	1	4	6	0	2	0	0	4	4	0	0	0	0	--	XP_042023111.1 uncharacterized protein LOC121770446 [Salvia splendens]	-	-	-	-	-	GO:0003964//RNA-directed DNA polymerase activity	GO:0000373//Group II intron splicing	--
Unigene0000012	4.361	3.642	5.368	7.753	6.804	7.035	3.64	3.315	4.523	5.879	5.337	5.484	9.153	9.888	7.835	8.314	6.749	6.911	31	25	37	58	44	55	33	24	31	38	35	38	57	61	48	53	46	55	--	KAH6819364.1 Nucleoporin interacting component family protein [Perilla frutescens var. frutescens] [Perilla frutescens]	-	-	-	-	-	-	-	--
Unigene0000016	0.533	1.103	0	2.025	1.757	0	0	0	0	0	0.577	0	2.432	0	0.618	0	0	0	1	2	0	4	3	0	0	0	0	0	1	0	4	0	1	0	0	0	--	-	-	-	-	-	-	-	-	--
Unigene0000022	1.956	1.446	2.017	1.593	0.307	1.016	1.314	1.92	2.607	0.614	2.119	2.006	0	0	1.945	4.361	4.079	1.747	7	5	7	6	1	4	6	7	9	2	7	7	0	0	6	14	14	7	--	-	-	-	-	-	-	-	-	--
Unigene0000023	1.195	3.094	2.465	0.142	1.149	1.358	0.117	0.88	0.775	0.986	1.457	0.307	0	0.861	1.04	1.499	1.714	2.535	8	20	16	1	7	10	1	6	5	6	9	2	0	5	6	9	11	19	--	-	-	-	-	-	-	-	-	--
Unigene0000025	8.637	10.97	10.748	10.449	11.012	9.214	4.966	4.41	12.003	12.664	9.673	3.898	8.282	9.421	14.298	1.669	1.862	1.646	150	184	181	191	174	176	110	78	201	200	155	66	126	142	214	26	31	32	FUC1	XP_043605963.1 alpha-L-fucosidase 1-like [Erigeron canadensis]	Metabolism	Glycan biosynthesis and metabolism	ko00511//Other glycan degradation	K01206	GO:0005575//cellular_component;GO:0005576//extracellular region;GO:0005622//intracellular anatomical structure;GO:0005737//cytoplasm;GO:0005773//vacuole;GO:0043226//organelle;GO:0043227//membrane-bounded organelle;GO:0043229//intracellular organelle;GO:0043231//intracellular membrane-bounded organelle;GO:0048046//apoplast	GO:0003674//molecular_function;GO:0003824//catalytic activity;GO:0004553//hydrolase activity, hydrolyzing O-glycosyl compounds;GO:0004560//alpha-L-fucosidase activity;GO:0015928//fucosidase activity;GO:0016787//hydrolase activity;GO:0016798//hydrolase activity, acting on glycosyl bonds	GO:0005975//carbohydrate metabolic process;GO:0006516//glycoprotein catabolic process;GO:0006807//nitrogen compound metabolic process;GO:0008150//biological_process;GO:0008152//metabolic process;GO:0009056//catabolic process;GO:0009057//macromolecule catabolic process;GO:0009100//glycoprotein metabolic process;GO:0009987//cellular process;GO:0019538//protein metabolic process;GO:0030163//protein …	--
Unigene0000026	3.776	2.562	1.746	4.454	4.151	3.019	5.105	3.452	2.904	4.296	3.881	5.811	5.723	4.051	4.684	2.105	2.037	2.268	58	38	26	72	58	51	100	54	43	60	55	87	77	54	62	29	30	39	--	-	-	-	-	-	-	GO:0003677//DNA binding	GO:0006355//regulation of transcription, DNA-templated	NAC
Unigene0000031	2.45	1.268	1.403	1.164	1.945	1.237	2.561	1.737	1.129	0.748	1.032	1.117	3.573	2.822	1.895	1.821	1.703	1.702	18	9	10	9	13	10	24	13	8	5	7	8	23	18	12	12	12	14	--	-	-	-	-	-	-	-	-	--
Unigene0000035	0.361	0.374	0	2.742	1.19	0	0	0	0	0	0	0	2.882	2.91	0	0.805	2.257	2.255	1	1	0	8	3	0	0	0	0	0	0	0	7	7	0	2	6	7	--	-	-	-	-	-	-	-	-	--
Unigene0000043	0.195	0	0.602	0.74	0	0.531	0	0	1.01	0.214	0	0.399	1.111	0	0	3.039	1.015	1.217	1	0	3	4	0	3	0	0	5	1	0	2	5	0	0	14	5	7	--	-	-	-	-	-	-	-	-	--
Unigene0000044	2.76	1.715	1.423	2.098	3.337	3.262	4.111	3.252	3.149	3.946	4.786	2.831	5.041	4.452	3.202	10.771	9.211	6.902	10	6	5	8	11	13	19	12	11	13	16	10	16	14	10	35	32	28	--	-	-	-	-	-	-	-	-	--
Unigene0000047	3.769	5.984	2.85	6.446	4.419	2.513	5.516	5.428	4.43	6.355	4.902	4.897	2.295	2.027	5.248	7.005	7.337	6.06	15	23	11	27	16	11	28	22	17	23	18	19	8	7	18	25	28	27	--	-	-	-	-	-	-	-	-	--
Unigene0000049	36.694	39.307	29.95	43.283	41.536	38.769	28.903	27.155	34.461	37.651	35.607	32.102	11.534	11.21	29.913	22.565	21.587	20.447	1271	1315	1006	1578	1309	1477	1277	958	1151	1186	1138	1084	350	337	893	701	717	793	PDF2	XP_011086174.2 LOW QUALITY PROTEIN: homeobox-leucine zipper protein MERISTEM L1 [Sesamum indicum]	-	-	-	-	-	GO:0003677//DNA binding;GO:0008289//lipid binding	GO:0006355//regulation of transcription, DNA-templated	--
Unigene0000051	19.263	26.243	4.63	19.678	26.426	5.926	26.116	26.166	4.206	21.182	24.174	20.651	22.979	25.366	21.343	7.106	8.005	8.796	133	175	31	143	166	45	230	184	28	133	154	139	139	152	127	44	53	68	--	-	-	-	-	-	-	-	-	--
Unigene0000052	24.38	21.325	29.475	23.163	34.188	15.287	15.818	16.508	32.693	6.471	9.111	20.265	0.96	0.484	5.853	3.281	1.753	2.252	58	49	68	58	74	40	48	40	75	14	20	47	2	1	12	7	4	6	--	-	-	-	-	-	-	-	-	--
Unigene0000055	1.841	1.821	1.218	1.775	1.238	1.399	0.797	0.648	0.684	0.514	0.685	1.325	2.29	2.28	0.861	0.858	0.659	0.834	67	64	43	68	41	56	37	24	24	17	23	47	73	72	27	28	23	34	pol	XP_024641774.2 uncharacterized protein LOC112422671 [Medicago truncatula]	-	-	-	-	-	GO:0003676//nucleic acid binding;GO:0008270//zinc ion binding	GO:0015074//DNA integration	--
Unigene0000058	11.526	11.711	3.11	23.334	25.337	13.858	49.825	53.04	23.236	65.681	72.965	50.331	74.325	58.148	114.362	66.12	78.972	106.069	214	210	56	456	428	283	1180	1003	416	1109	1250	911	1209	937	1830	1101	1406	2205	KAT2	XP_011085251.1 potassium channel KAT1-like [Sesamum indicum]	-	-	-	-	GO:0016020//membrane	GO:0005216//ion channel activity	GO:0006811//ion transport;GO:0055085//transmembrane transport	--
Unigene0000063	0.711	0.736	2.566	0.563	0.521	2.262	0.743	0.233	2.089	0.391	0.385	0.608	1.893	1.911	0	0	0	0.317	6	6	21	5	4	21	8	2	17	3	3	5	14	14	0	0	0	3	--	-	-	-	-	-	-	-	-	--
Unigene0000065	3.396	2.752	8.526	2.946	3.408	5.503	2.083	1.739	3.981	2.922	2.24	4.846	9.605	8.335	12.676	11.194	16.474	12.79	23	18	56	21	21	41	18	12	26	18	14	32	57	49	74	68	107	97	--	-	-	-	-	-	-	-	-	--
Unigene0000066	0.201	0	0	0.191	0.441	0	0	0.591	0	1.765	1.522	0	0	0	0.466	0.224	0	0.179	1	0	0	1	2	0	0	3	0	8	7	0	0	0	2	1	0	1	--	-	-	-	-	-	-	GO:0031854//orexigenic neuropeptide QRFP receptor binding	-	--
Unigene0000075	0.254	0.788	0.131	0.121	0.139	0.346	0.895	0.374	1.974	0.837	0.275	1.172	1.304	2.925	0.147	10.33	11.78	5.214	2	6	1	1	1	3	9	3	15	6	2	9	9	20	1	73	89	46	--	-	-	-	-	-	-	-	-	--
Unigene0000076	5.436	7.638	10.01	11.436	11.096	13.415	21.308	20.205	7.651	23.056	17.253	23.499	10.637	9.395	11.263	34.202	29.964	25.662	14	19	25	31	26	38	70	53	19	54	41	59	24	21	25	79	74	74	--	-	-	-	-	-	-	GO:0003677//DNA binding	GO:0006260//DNA replication	--
Unigene0000077	0.123	0.255	0.254	0.234	0.947	1.902	0.482	0.483	1.787	0.677	0.533	1.388	0.281	0	0.143	9.056	10.394	3.737	1	2	2	2	7	17	5	4	14	5	4	11	2	0	1	66	81	34	--	-	-	-	-	-	-	-	-	--
Unigene0000078	0	0	0.366	0	0	0.646	0.278	1.395	0.368	0	0	1.093	0.405	0.818	0	3.564	5.185	3.807	0	0	1	0	0	2	1	4	1	0	0	3	1	2	0	9	14	12	--	-	-	-	-	-	-	-	-	--
Unigene0000081	3.263	2.787	1.767	5.27	5.648	6.527	12.023	9.851	11.843	6.997	7.868	13.053	15.177	10.903	7.004	1.819	3.913	3.57	40	33	21	68	63	88	188	123	140	78	89	156	163	116	74	20	46	49	--	-	-	-	-	-	-	-	-	--
Unigene0000083	0.869	1.799	3.807	2.476	2.387	7.502	0.511	1.066	6.305	0	0	0.668	0	1.501	0	2.905	2.717	3.297	4	8	17	12	10	38	3	5	28	0	0	3	0	6	0	12	12	17	--	-	-	-	-	-	-	-	-	--
Unigene0000089	1.288	1.5	6.141	0.612	1.592	8.048	3.154	2.054	5.508	0.885	1.221	3.797	0.184	0	1.681	0.718	0.671	0.287	8	9	37	4	9	55	25	13	33	5	7	23	1	0	9	4	4	2	--	-	-	-	-	-	-	-	-	--
Unigene0000091	2.235	2.192	1.486	3.52	3.652	4.064	4.311	4.504	5.52	1.973	2.358	4.585	3.726	4.066	2.013	2	2.116	2.285	76	72	49	126	113	152	187	156	181	61	74	152	111	120	59	61	69	87	At1g50680	KAH6794390.1 AP2/B3 transcription factor family protein [Perilla frutescens var. hirtella] [Perilla frutescens]	-	-	-	-	GO:0005575//cellular_component;GO:0005622//intracellular anatomical structure;GO:0005634//nucleus;GO:0043226//organelle;GO:0043227//membrane-bounded organelle;GO:0043229//intracellular organelle;GO:0043231//intracellular membrane-bounded organelle	GO:0003674//molecular_function;GO:0003676//nucleic acid binding;GO:0003677//DNA binding;GO:0003700//DNA-binding transcription factor activity;GO:0005488//binding;GO:0097159//organic cyclic compound binding;GO:0140110//transcription regulator activity;GO:1901363//heterocyclic compound binding	GO:0000160//phosphorelay signal transduction system;GO:0006139//nucleobase-containing compound metabolic process;GO:0006351//transcription, DNA-templated;GO:0006355//regulation of transcription, DNA-templated;GO:0006725//cellular aromatic compound metabolic process;GO:0006807//nitrogen compound metabolic process;GO:0007154//cell communication;GO:0007165//signal transduction;GO:0008150//biological…	RAV
Unigene0000092	1.053	1.402	1.474	2.287	1.984	2.462	2.241	2.585	2.652	1.571	1.06	2.276	2.747	2.253	1.396	0.881	1.098	1.31	28	36	38	64	48	72	76	70	68	38	26	59	64	52	32	21	28	39	At1g50680	KAG8372589.1 hypothetical protein BUALT_Bualt12G0081700 [Buddleja alternifolia]	-	-	-	-	-	GO:0003700//DNA-binding transcription factor activity	GO:0006355//regulation of transcription, DNA-templated	ERF
Unigene0000094	3.628	2.442	3.554	3.045	3.523	2.804	4.409	4.037	2.697	4.455	4.26	2.667	1.933	3.135	5.052	0.809	1.261	0.864	60	39	57	53	53	51	93	68	43	67	65	43	28	45	72	12	20	16	--	XP_004306441.2 PREDICTED: uncharacterized protein LOC101292446 [Fragaria vesca subsp. vesca] [Fragaria vesca]	-	-	-	-	-	-	-	--
Unigene0000096	0	0	0	0	0	0	0	0	0	0	0	0	1.062	2.145	0.36	0.346	0	0.277	0	0	0	0	0	0	0	0	0	0	0	0	3	6	1	1	0	1	--	-	-	-	-	-	-	-	-	--
Unigene0000098	4.693	6.248	0	3.185	3.685	0	4.731	1.975	0	5.898	3.997	0.344	1.148	2.318	3.89	0	0	0	14	18	0	10	10	0	18	6	0	16	11	1	3	6	10	0	0	0	--	-	-	-	-	-	-	-	-	--
Unigene0000102	1.969	2.719	2.031	2.744	1.876	1.432	1.441	1.933	1.361	1.588	1.565	1.751	2.847	3.479	0.762	1.61	1.369	2.111	15	20	15	22	13	12	14	15	10	11	11	13	19	23	5	11	10	18	--	-	-	-	-	-	GO:0001518//voltage-gated sodium channel complex	GO:0005248//voltage-gated sodium channel activity	GO:0006814//sodium ion transport;GO:0042274//ribosomal small subunit biogenesis	--
Unigene0000105	1.018	0.703	0	2.257	2.611	0.309	0	0	0	0	0	0	0.775	1.564	0	0.378	0.354	0	3	2	0	7	7	1	0	0	0	0	0	0	2	4	0	1	1	0	--	-	-	-	-	-	-	-	-	--
Unigene0000106	4.113	5.379	2.232	4.73	3.093	2.558	5.091	4.676	4.939	1.19	1.877	1.554	11.859	8.23	4.27	0.241	0.226	0	19	24	10	23	13	13	30	22	22	5	8	7	48	33	17	1	1	0	SMU1	KZV33099.1 suppressor of mec-8 and unc-52 protein1 [Dorcoceras hygrometricum]	-	-	-	-	GO:0000151//ubiquitin ligase complex;GO:0005575//cellular_component;GO:0005622//intracellular anatomical structure;GO:0005634//nucleus;GO:0005654//nucleoplasm;GO:0005681//spliceosomal complex;GO:0005684//U2-type spliceosomal complex;GO:0005737//cytoplasm;GO:0016604//nuclear body;GO:0016607//nuclear speck;GO:0031461//cullin-RING ubiquitin ligase complex;GO:0031974//membrane-enclosed lumen;GO:00319…	GO:0003674//molecular_function;GO:0005488//binding;GO:0005515//protein binding;GO:0042802//identical protein binding;GO:0042803//protein homodimerization activity;GO:0046983//protein dimerization activity	GO:0000375//RNA splicing, via transesterification reactions;GO:0000377//RNA splicing, via transesterification reactions with bulged adenosine as nucleophile;GO:0000381//regulation of alternative mRNA splicing, via spliceosome;GO:0000398//mRNA splicing, via spliceosome;GO:0002119//nematode larval development;GO:0002164//larval development;GO:0006139//nucleobase-containing compound metabolic proces…	--
Unigene0000108	2.651	2.058	1.757	1.799	1.249	3.615	5.418	5.019	2.16	10.513	9.849	8.545	2.701	1.418	8.238	0	0	0	28	21	18	20	12	42	73	54	22	101	96	88	25	13	75	0	0	0	--	-	-	-	-	-	-	-	-	--
Unigene0000109	0.455	0	0.939	0.432	0.5	0.414	1.07	3.128	0.472	2.002	2.466	2.801	0	0	0.528	0.507	0.475	1.626	1	0	2	1	1	1	3	7	1	4	5	6	0	0	1	1	1	4	--	-	-	-	-	-	-	-	-	--
Unigene0000110	9.605	3.757	9.904	6.286	7.741	10.285	9.203	13.202	4.869	6.571	10.409	11.166	7.552	5.164	3.467	21.418	21.813	20.587	45	17	45	31	33	53	55	63	22	28	45	51	31	21	14	90	98	108	--	-	-	-	-	-	-	-	-	--
Unigene0000112	0.43	0.445	3.879	0	1.063	2.15	1.011	0.528	2.34	0.709	0.932	0.551	0.613	0.124	0.499	1.917	2.69	2.783	4	4	35	0	9	22	12	5	21	6	8	5	5	1	4	16	24	29	--	-	-	-	-	-	-	-	-	--
Unigene0000113	3.375	5.4	2.531	2.623	3.372	2.511	1.924	2.41	0	2.362	4.655	0.315	5.603	6.363	6.408	2.395	0.64	0.822	11	17	8	9	10	9	8	8	0	7	14	1	16	18	18	7	2	3	--	-	-	-	-	-	-	-	-	--
Unigene0000124	5.471	5.192	4.231	3.573	3.382	2.694	1.608	0.895	3.664	4.512	3.829	5.612	6.765	7.879	0.926	2.033	3.09	2.85	48	44	36	33	27	26	18	8	31	36	31	48	52	60	7	16	26	28	RITF1	XP_011090372.1 uncharacterized protein LOC105171062 [Sesamum indicum]	-	-	-	-	-	GO:0008270//zinc ion binding	-	--
Unigene0000125	1.54	2.193	0.596	2.926	2.751	0.35	4.075	4.914	1.797	4.234	2.921	3.16	0.439	0	0.223	11.376	13.852	16.506	8	11	3	16	13	2	27	26	9	20	14	16	2	0	1	53	69	96	--	-	-	-	-	-	-	-	-	--
Unigene0000126	1.103	1.285	0.569	1.703	0.909	1.88	1.513	2.166	2.145	3.487	1.644	1.131	0.787	0.318	2.079	0.922	0	0.246	8	9	4	13	6	15	14	16	15	23	11	8	5	2	13	6	0	2	--	-	-	-	-	-	-	-	-	--
Unigene0000131	0.463	0.24	0	1.099	0.509	0	1.088	0.227	0	0.763	1.254	0.949	0	0	0.537	0.516	0	0.207	2	1	0	5	2	0	6	1	0	3	5	4	0	0	2	2	0	1	--	-	-	-	-	-	-	-	-	--
Unigene0000133	2.489	3.766	3.948	4.001	2.104	2.959	3.302	3.007	1.985	1.474	1.245	0.982	4.589	4.411	1.111	5.55	7.586	7.01	13	19	20	22	10	17	22	16	10	7	6	5	21	20	5	26	38	41	--	-	-	-	-	-	-	-	-	--
Unigene0000136	2.067	1.605	1.066	0.982	0	2.349	2.026	0.507	1.072	0	2.24	1.06	1.18	2.382	2.398	0	0	0.923	4	3	2	2	0	5	5	1	2	0	4	2	2	4	4	0	0	2	--	-	-	-	-	-	-	-	-	--
Unigene0000142	24.741	28.734	28.483	22.014	20.143	29.993	47.003	40.1	32.174	31.38	29.935	34.51	36.309	38.311	20.353	40.139	33.856	42.908	189	212	211	177	140	252	458	312	237	218	211	257	243	254	134	275	248	367	--	-	-	-	-	-	-	-	-	--
Unigene0000143	0	0.482	11.032	0	0	17.551	1.276	1.598	10.854	3.836	6.553	4.771	0	0	12.953	0.519	0	0	0	2	46	0	0	83	7	7	45	15	26	20	0	0	48	2	0	0	--	-	-	-	-	-	-	-	-	--
Unigene0000150	2.505	4.538	5.812	4.611	3.613	4.128	2.823	2.613	3.572	0.689	0.679	2.088	0.893	0	0.727	0.349	0.327	0.419	16	28	36	31	21	29	23	17	22	4	4	13	5	0	4	2	2	3	--	-	-	-	-	-	-	-	-	--
Unigene0000151	4.688	6.619	3.956	4.049	4.216	4.65	2.339	1.674	2.431	1.172	0.924	0.656	1.946	1.228	1.236	0	0	0.381	22	30	18	20	18	24	14	8	11	5	4	3	8	5	5	0	0	2	--	-	-	-	-	-	-	-	-	--
Unigene0000153	1.138	0	0.235	0.649	0.5	0	0	0	0	0	0	0	1.818	0.524	0	0	0	0.61	5	0	1	3	2	0	0	0	0	0	0	0	7	2	0	0	0	3	--	-	-	-	-	-	-	-	-	--
Unigene0000154	0.289	0	0	0.412	0	0.131	0.113	0.992	0.299	0	0.156	1.333	0	0.166	0.67	2.415	0.753	0.774	2	0	0	3	0	1	1	7	2	0	1	9	0	1	4	15	5	6	--	-	-	-	-	-	-	-	-	--
Unigene0000160	2.257	1.298	14.743	4.528	5.238	5.473	5.113	4.433	8.324	2.758	4.078	4.631	0.573	0	0	6.712	4.708	6.721	9	5	57	19	19	24	26	18	32	10	15	18	2	0	0	24	18	30	--	-	-	-	-	-	-	GO:0003674//molecular_function	GO:0030436//asexual sporulation	--
Unigene0000162	1.718	2.846	0.177	2.775	2.455	0.312	1.212	1.856	0.178	0.189	0.372	1.762	0	0.594	0	0	0.179	0.614	10	16	1	17	13	2	9	11	1	1	2	10	0	3	0	0	1	4	--	-	-	-	-	-	-	-	-	--
Unigene0000166	5.653	4.621	4.602	5.936	4.578	7.574	11.429	10.516	6.171	9.487	9.996	10.987	5.773	6.856	3.107	11.61	11.48	12.489	19	15	15	21	14	28	49	36	20	29	31	36	17	20	9	35	37	47	--	-	-	-	-	-	-	-	-	--
Unigene0000169	1.766	0.686	1.138	0.944	0.849	0.602	0.779	0.976	0.801	0.728	2.752	0.906	1.008	0.127	1.537	1.231	1.727	0.887	16	6	10	9	7	6	9	9	7	6	23	8	8	1	12	10	15	9	--	-	-	-	-	-	-	-	-	--
Unigene0000171	18.274	12.751	31.544	13.587	16.155	25.283	18.063	15.211	19.363	14.852	15.069	21.597	9.976	10.528	9.68	23.033	36.042	23.417	46	31	77	36	37	70	58	39	47	34	35	53	22	23	21	52	87	66	--	-	-	-	-	-	-	-	-	--
Unigene0000172	0.748	0.775	1.543	0.474	0.274	2.041	0.587	0	1.293	0.823	0	1.279	0.285	1.725	0	3.894	3.382	0.891	3	3	6	2	1	9	3	0	5	3	0	5	1	6	0	14	13	4	--	-	-	-	-	-	-	-	-	--
Unigene0000173	0.326	1.349	0.336	1.547	1.074	0.296	0.511	0	0.338	0	0.353	1.002	0.372	0	0	2.905	2.717	1.745	1	4	1	5	3	1	2	0	1	0	1	3	1	0	0	8	8	6	--	-	-	-	-	-	-	-	-	--
Unigene0000176	5.296	6.48	0	5.146	6.879	0	4.246	3.545	0	0.132	0	3.951	0	0	0.14	0	0	0	44	52	0	45	52	0	45	30	0	1	0	32	0	0	1	0	0	0	--	-	-	-	-	-	-	-	-	--
Unigene0000181	3.065	2.171	2.828	2.146	0.887	1.907	1.518	1.426	2.677	1.242	0.874	2.813	0.737	0.558	0.374	3.778	4.038	2.738	19	13	17	14	5	13	12	9	16	7	5	17	4	3	2	21	24	19	--	-	-	-	-	-	-	-	-	--
Unigene0000182	1.551	1.605	2.284	1.368	0.73	2.719	0	0.109	2.527	0	0.24	1.818	1.391	2.169	0.386	1.235	1.386	1.187	14	14	20	13	6	27	0	1	22	0	2	16	11	17	3	10	12	12	--	KAA8527874.1 hypothetical protein F0562_035257 [Nyssa sinensis]	-	-	-	-	-	-	-	--
Unigene0000186	99.158	100.495	107.369	82.191	86.635	70.966	75.709	72.176	91.164	88.289	86.486	72.683	56.311	52.737	84.322	131.287	126.725	124.946	1419	1389	1490	1238	1128	1117	1382	1052	1258	1149	1142	1014	706	655	1040	1685	1739	2002	--	XP_045823303.1 uncharacterized protein LOC123916026 isoform X1 [Trifolium pratense]	-	-	-	-	-	-	-	--
Unigene0000189	2.093	0	0.719	0.331	0.383	1.586	5.196	4.795	0	5.371	7.184	3.221	0	0.402	2.024	1.556	2.547	1.558	6	0	2	1	1	5	19	14	0	14	19	9	0	1	5	4	7	5	--	-	-	-	-	-	-	-	-	--
Unigene0000194	11.71	10.685	11.849	11.682	10.458	11.712	14.23	11.138	13.662	6.76	5.394	13.664	13.45	12.396	7.048	16.893	13.968	14.773	160	141	157	168	130	176	248	155	180	84	68	182	161	147	83	207	183	226	SUVH9	GFQ02605.1 histone-lysine n-methyltransferase family member suvh9 [Phtheirospermum japonicum]	Metabolism;Metabolism	Global and overview maps;Amino acid metabolism	ko01100//Metabolic pathways;ko00310//Lysine degradation	K11420;K11420	-	-	-	--
Unigene0000215	0.454	0	0	0.755	0.874	0.516	0.267	0.781	0.707	0.125	0.246	0.583	0.648	1.44	0.132	1.14	0.948	0.507	4	0	0	7	7	5	3	7	6	1	2	5	5	11	1	9	8	5	--	-	-	-	-	-	-	-	-	--
Unigene0000217	9.103	8.859	7.885	9.297	6.703	2.979	4.032	5.899	3.776	0.25	0.148	2.988	8.26	9.964	0.106	19.792	20.077	17.235	200	188	168	215	134	72	113	132	80	5	3	64	159	190	2	390	423	424	--	-	-	-	-	-	-	-	-	--
Unigene0000222	0	0	1.047	0	0.372	0	0.796	0	2.107	0.372	0	0.347	0	0	0.393	1.132	2.118	0.302	0	0	3	0	1	0	3	0	6	1	0	1	0	0	1	3	6	1	--	-	-	-	-	-	-	-	-	--
Unigene0000228	1.359	1.876	1.635	1.506	2.489	2.676	2.663	2.668	0.939	0.498	1.718	1.626	4.394	3.914	0.788	2.272	0.945	1.213	6	8	7	7	10	13	15	12	4	2	7	7	17	15	3	9	4	6	--	RVX11332.1 hypothetical protein CK203_019637 [Vitis vinifera]	-	-	-	-	-	GO:0003677//DNA binding	-	--
Unigene0000233	8.968	8.441	3.867	9.45	7.527	7.412	11.632	12.807	6.256	5.02	7.775	9.366	6.142	5.636	3.784	2.545	2.891	3.058	55	50	23	61	42	50	91	80	37	28	44	56	33	30	20	14	17	21	--	GFP98027.1 recq-mediated genome instability protein 2 [Phtheirospermum japonicum]	-	-	-	-	-	-	-	--
Unigene0000242	1.806	0.623	0.621	1.144	1.544	0.365	0	0	0.416	0	0	0	1.145	0.925	0	0	0	0.179	9	3	3	6	7	2	0	0	2	0	0	0	5	4	0	0	0	1	--	-	-	-	-	-	-	-	-	--
Unigene0000246	2.162	2.315	0.307	1.416	2.704	0.203	1.11	0.878	0.155	0.164	0.081	0.918	0.17	0	0.692	0.166	0.078	0.266	29	30	4	20	33	3	19	12	2	2	1	12	2	0	8	2	1	4	--	XP_040363979.1 uncharacterized protein LOC112170819 [Rosa chinensis]	-	-	-	-	-	-	-	--
Unigene0000248	13.459	13.204	6.28	12.02	9.874	10.768	10.842	10.836	9.247	16.724	17.394	12.046	7.604	7.25	17.685	7.203	5.79	5.499	400	379	181	376	267	352	411	328	265	452	477	349	198	187	453	192	165	183	MSL10	GFQ03939.1 mechanosensitive ion channel protein 10 [Phtheirospermum japonicum]	-	-	-	-	GO:0016020//membrane	-	GO:0055085//transmembrane transport	--
Unigene0000251	11.03	9.37	14.291	6.718	11.191	10.543	13.525	13.329	14.665	3.421	8.276	10.444	6.134	8.147	6.891	9.776	10.323	10.104	39	32	49	25	36	41	61	48	50	11	27	36	19	25	21	31	35	40	--	-	-	-	-	-	-	-	-	--
Unigene0000255	1.946	1.763	1.505	1.618	2.674	0.221	0	0.239	0.505	0.268	0	0.25	1.944	0.841	0.282	0	0	0	8	7	6	7	10	1	0	1	2	1	0	1	7	3	1	0	0	0	--	-	-	-	-	-	-	-	-	--
Unigene0000261	0.453	0.782	0	0.574	0.332	0.687	1.066	0.148	0.47	0.664	0.491	1.24	0.69	0.348	0.526	4.042	4.095	3.777	3	5	0	4	2	5	9	1	3	4	3	8	4	2	3	24	26	28	--	-	-	-	-	-	GO:0016020//membrane	-	-	--
Unigene0000271	1.783	1.551	0.883	1.898	1.803	0.519	0.783	0.7	1.479	1.02	0.928	1.244	0.57	1.479	0.91	0.875	1.562	0.573	25	21	12	28	23	8	14	10	20	13	12	17	7	18	11	11	21	9	SUVH5	GER43553.1 histone-lysine N-methyltransferase [Striga asiatica]	-	-	-	-	GO:0005634//nucleus	GO:0005515//protein binding;GO:0008270//zinc ion binding;GO:0018024//histone-lysine N-methyltransferase activity	GO:0034968//histone lysine methylation	--
Unigene0000276	7.132	6.937	6.909	5.955	8.314	6.091	9.996	9.973	8.741	8.08	9.369	8.424	8.14	11.953	8.526	4.578	5.184	7.335	33	31	31	29	35	31	59	47	39	34	40	38	33	48	34	19	23	38	--	-	-	-	-	-	-	-	-	--
Unigene0000284	335.183	346.468	381.733	118.527	126.319	211.796	77.897	81.08	137.391	71.019	71.073	59.455	32.26	36.762	54.442	76.445	76.794	99.491	3036	3031	3353	1130	1041	2110	900	748	1200	585	594	525	256	289	425	621	667	1009	GIF1	XP_011077221.1 GRF1-interacting factor 1 isoform X1 [Sesamum indicum]	-	-	-	-	-	GO:0003674//molecular_function;GO:0003712//transcription coregulator activity;GO:0003713//transcription coactivator activity;GO:0140110//transcription regulator activity	GO:0003002//regionalization;GO:0006139//nucleobase-containing compound metabolic process;GO:0006351//transcription, DNA-templated;GO:0006355//regulation of transcription, DNA-templated;GO:0006725//cellular aromatic compound metabolic process;GO:0006807//nitrogen compound metabolic process;GO:0007275//multicellular organism development;GO:0007389//pattern specification process;GO:0008150//biologic…	--
Unigene0000286	3.872	2.291	1.141	0.526	0.608	1.509	0.65	1.629	0.574	0.912	0.3	1.135	0	0.319	0	0.925	1.154	0.988	14	8	4	2	2	6	3	6	2	3	1	4	0	1	0	3	4	4	--	-	-	-	-	-	-	-	-	--
Unigene0000287	2.363	2.605	2.83	1.014	0.922	2.357	0.538	1.198	1.66	0.503	0.909	0.626	0.783	0.527	0.619	0.425	0.557	0.953	31	33	36	14	11	34	9	16	21	6	11	8	9	6	7	5	7	14	GIF1	OVA05285.1 SSXT [Macleaya cordata]	-	-	-	-	-	GO:0003713//transcription coactivator activity	-	--
Unigene0000289	7.926	9.502	1.936	5.747	6.19	2.845	4.251	5.939	2.812	6.422	4.295	5.135	4.523	4.806	4.114	10.233	11.528	8.197	38	44	9	29	27	15	26	29	13	28	19	24	19	20	17	44	53	44	--	-	-	-	-	-	-	-	-	--
Unigene0000299	0	0	12.998	0	0	8.731	0	0	2.49	0	0	5.849	0	0	0	9.035	8.45	14.742	0	0	42	0	0	32	0	0	8	0	0	19	0	0	0	27	27	55	--	-	-	-	-	-	-	-	-	--
Unigene0000302	2.014	1.467	0.077	0.213	0	0.136	5.321	6.517	0.232	0.328	0.162	0.23	12.258	15.554	0.26	0.249	0.233	0.333	27	19	1	3	0	2	91	89	3	4	2	3	144	181	3	3	3	5	--	-	-	-	-	-	-	-	-	--
Unigene0000303	2.731	2.513	2.66	2.306	1.667	2.207	2.022	3.426	2.36	2.836	3.124	1.867	1.039	0.699	4.401	1.184	0.475	1.219	18	16	17	16	10	16	17	23	15	17	19	12	6	4	25	7	3	9	--	-	-	-	-	-	-	-	-	--
Unigene0000306	0.854	1.989	1.1	2.028	1.173	0.97	5.689	4.61	2.877	2.582	3.007	4.379	0	0	0	0.476	1.558	2.478	4	9	5	10	5	5	34	22	13	11	13	20	0	0	0	2	7	13	--	-	-	-	-	-	-	-	-	--
Unigene0000316	11.648	2.412	1.602	1.476	1.707	0	1.522	1.906	0.403	0.854	0.421	3.186	2.216	0.447	0.901	2.598	3.239	4.855	30	6	4	4	4	0	5	5	1	2	1	8	5	1	2	6	8	14	--	-	-	-	-	-	-	-	-	--
Unigene0000319	7.218	6.421	9.435	2.415	1.788	4.807	0.877	0.898	3.374	1.006	1.102	1.356	1.509	2.46	1.298	1.134	0.636	0.636	71	61	90	25	16	52	11	9	32	9	10	13	13	21	11	10	6	7	CDC2	GFP88578.1 cyclin-dependent kinase a-1 [Phtheirospermum japonicum]	-	-	-	-	GO:0000228//nuclear chromosome;GO:0000235//astral microtubule;GO:0000307//cyclin-dependent protein kinase holoenzyme complex;GO:0000775//chromosome, centromeric region;GO:0000781//chromosome, telomeric region;GO:0000785//chromatin;GO:0000792//heterochromatin;GO:0005575//cellular_component;GO:0005622//intracellular anatomical structure;GO:0005634//nucleus;GO:0005694//chromosome;GO:0005737//cytopla…	GO:0000166//nucleotide binding;GO:0000993//RNA polymerase II complex binding;GO:0001098//basal transcription machinery binding;GO:0001099//basal RNA polymerase II transcription machinery binding;GO:0003674//molecular_function;GO:0003824//catalytic activity;GO:0004672//protein kinase activity;GO:0004674//protein serine/threonine kinase activity;GO:0004693//cyclin-dependent protein serine/threonine…	GO:0000003//reproduction;GO:0000018//regulation of DNA recombination;GO:0000070//mitotic sister chromatid segregation;GO:0000082//G1/S transition of mitotic cell cycle;GO:0000086//G2/M transition of mitotic cell cycle;GO:0000122//negative regulation of transcription by RNA polymerase II;GO:0000226//microtubule cytoskeleton organization;GO:0000278//mitotic cell cycle;GO:0000280//nuclear division;G…	--
Unigene0000321	2.993	2.656	2.204	3.656	2.702	5.053	6.536	7.346	3.325	7.757	9.614	6.14	3.538	3.325	4.34	1.907	2.006	2.673	28	24	20	36	23	52	78	70	30	66	83	56	29	27	35	16	18	28	--	XP_026396172.1 uncharacterized protein LOC113290799 [Papaver somniferum]	-	-	-	-	-	GO:0003964//RNA-directed DNA polymerase activity	GO:0000373//Group II intron splicing	--
Unigene0000325	1.033	1.07	0	1.964	1.136	0	2.836	3.044	0	1.705	1.68	2.12	0	0	1.799	0	0	0	2	2	0	4	2	0	7	6	0	3	3	4	0	0	3	0	0	0	--	-	-	-	-	-	-	-	-	--
Unigene0000330	0.646	0.223	0.444	1.228	1.184	0.196	1.182	0.635	0.223	0.237	0	0.221	0.984	1.986	0	0.24	0	0.385	3	1	2	6	5	1	7	3	1	1	0	1	4	8	0	1	0	2	--	-	-	-	-	-	-	-	-	--
Unigene0000334	1.62	3.13	1.002	3.283	2.611	0.687	3.132	2.756	0.896	2.731	3.394	2.769	0.986	1.493	2.756	0.361	0.225	0.579	15	28	9	32	22	7	37	26	8	23	29	25	8	12	22	3	2	6	--	-	-	-	-	-	-	-	-	--
Unigene0000338	1.864	2.808	4.369	1.449	2.98	41.143	0.266	7.322	0.527	4.286	0	0.869	0	0	2.36	0.189	28.633	14.38	11	16	25	9	16	267	2	44	3	23	0	5	0	0	12	1	162	95	Fth1	XP_030527001.1 soma ferritin-like [Rhodamnia argentea]	-	-	-	-	-	GO:0008199//ferric iron binding;GO:0016491//oxidoreductase activity;GO:0046872//metal ion binding	-	--
Unigene0000339	0	10.046	0	37.026	0	0	0.507	0	0.335	0	0	0	0	0	0	0	0	0	0	60	0	241	0	0	4	0	2	0	0	0	0	0	0	0	0	0	FTH1	XP_030527001.1 soma ferritin-like [Rhodamnia argentea]	-	-	-	-	-	GO:0008199//ferric iron binding;GO:0016491//oxidoreductase activity;GO:0046872//metal ion binding	-	--
Unigene0000345	0	0	1.056	0	0	1.396	0	0	2.389	0.281	0	1.05	0	0	0	1.998	0.534	2.972	0	0	4	0	0	6	0	0	9	1	0	4	0	0	0	7	2	13	--	-	-	-	-	-	-	-	-	--
Unigene0000346	0	0	0	0	0	0.16	0.829	1.038	0.914	2.325	2.865	1.265	0.201	1.827	0	0.589	2.389	0.315	0	0	0	0	0	1	6	6	5	12	15	7	1	9	0	3	13	2	--	-	-	-	-	-	-	-	-	--
Unigene0000348	15.353	14.774	25.424	12.441	9.628	18.803	10.549	12.325	18.356	13.009	17.226	15.563	8.659	9.157	14.251	22.656	23.733	20.326	170	158	273	145	97	229	149	139	196	131	176	168	84	88	136	225	252	252	--	-	-	-	-	-	-	GO:0000287//magnesium ion binding;GO:0004749//ribose phosphate diphosphokinase activity	GO:0009152//purine ribonucleotide biosynthetic process;GO:0009165//nucleotide biosynthetic process	--
Unigene0000353	1.175	0.608	1.211	1.674	0	0	1.842	0.577	0.609	0	0	1.808	3.352	2.707	2.045	0.655	1.838	2.623	2	1	2	3	0	0	4	1	1	0	0	3	5	4	3	1	3	5	--	-	-	-	-	-	-	-	-	--
Unigene0000356	0.698	0.722	0	1.768	0.511	0.846	0.365	1.142	0	0.256	0.504	0.716	0	0	0	1.037	0.728	0.831	3	3	0	8	2	4	2	5	0	1	2	3	0	0	0	4	3	4	--	XP_030506457.1 uncharacterized protein LOC115721323 [Cannabis sativa]	-	-	-	-	-	GO:0004190//aspartic-type endopeptidase activity	GO:0006508//proteolysis	--
Unigene0000357	0.797	0.825	0	0	0	0	0	0	0	3.381	2.592	0	0	0	2.775	0	0	0	7	7	0	0	0	0	0	0	0	27	21	0	0	0	21	0	0	0	--	XP_010552532.1 PREDICTED: uncharacterized protein LOC104822870 [Tarenaya hassleriana]	-	-	-	-	-	GO:0003676//nucleic acid binding;GO:0008270//zinc ion binding	-	--
Unigene0000360	2.671	2.262	1.627	2.191	1.557	0.956	2.03	1.907	1.846	1.513	1.403	1.743	2.771	2.005	1.972	5.279	4.599	4.59	66	54	39	57	35	26	64	48	44	34	32	42	60	43	42	117	109	127	pol	KZV23155.1 peroxidase 64 [Dorcoceras hygrometricum]	-	-	-	-	-	-	-	--
Unigene0000364	1.466	1.246	0.972	1.741	0.46	1.475	1.067	1.388	1.086	1.266	0.964	1.664	2.39	1.87	1.64	1.401	0.6	0.654	28	23	18	35	8	31	26	27	20	22	17	31	40	31	27	24	11	14	--	XP_042024271.1 uncharacterized protein LOC121771535 [Salvia splendens]	-	-	-	-	-	-	-	--
Unigene0000369	26.008	31.561	47.151	11.026	12.756	44.496	24.665	24.3	19.721	37.824	39.552	14.343	19.631	26.261	49.645	6.548	7.437	4.496	186	218	327	83	83	350	225	177	136	246	261	100	123	163	306	42	51	36	SD2	PWA68887.1 Defensin SD2 [Artemisia annua]	-	-	-	-	-	-	-	--
Unigene0000370	0.709	1.223	0	0.224	1.038	0	0.185	1.391	0	0	0	0.485	1.887	1.633	0	0	0	0	3	5	0	1	4	0	1	6	0	0	0	2	7	6	0	0	0	0	--	-	-	-	-	-	-	-	-	--
Unigene0000373	1.715	2.663	0.619	3.014	3.299	0.468	0.941	0.758	1.778	1.697	1.58	1.143	1.86	0.889	1.99	3.155	2.683	2.297	20	30	7	37	35	6	14	9	20	18	17	13	19	9	20	33	30	30	--	-	-	-	-	-	-	-	-	--
Unigene0000375	22.109	18.788	18.927	24.176	16.506	21.239	20.112	21.502	17.953	32.109	25.995	23.321	12.38	11.535	21.78	21.396	17.401	13.04	106	87	88	122	72	112	123	105	83	140	115	109	52	48	90	92	80	70	--	-	-	-	-	-	-	-	-	--
Unigene0000376	24.061	28.353	17.272	32.711	30.39	20.788	23.24	23.232	21.23	26.019	22.619	24.408	10.318	11.947	17.583	14.081	13.17	15.078	181	206	126	259	208	172	223	178	154	178	157	179	68	78	114	95	95	127	--	GFP90566.1 hypothetical protein PHJA_001200700 [Phtheirospermum japonicum]	-	-	-	-	-	GO:0003677//DNA binding	-	--
Unigene0000385	3.398	3.413	1.988	3.662	3.735	2.49	2.187	1.743	1.999	2.677	3.353	2.081	1.91	1.052	1.883	1.357	1.587	2.22	67	65	38	76	67	54	55	35	38	48	61	40	33	18	32	24	30	49	SUVR4	GFP85397.1 histone-lysine n-methyltransferase suvr2 [Phtheirospermum japonicum]	-	-	-	-	GO:0005634//nucleus	GO:0005515//protein binding;GO:0008270//zinc ion binding;GO:0018024//histone-lysine N-methyltransferase activity	GO:0034968//histone lysine methylation	--
Unigene0000393	3.917	4.338	1.174	3.548	4.105	1.325	1.392	1.252	1.181	5.108	4.837	1.168	1.508	1.942	7.662	1.473	1.52	1.098	86	92	25	82	82	32	39	28	25	102	98	25	29	37	145	29	32	27	--	PWA60476.1 hypothetical protein CTI12_AA162090 [Artemisia annua]	-	-	-	-	-	-	-	--
Unigene0000396	10.727	13.947	3.601	10.784	10.282	3.856	17.308	17.145	8.278	14.95	13.788	13.306	7.973	4.455	17.366	15.576	16.779	16.71	86	108	28	91	75	34	177	140	64	109	102	104	56	31	120	112	129	150	--	-	-	-	-	-	-	-	-	--
Unigene0000398	5.53	3.681	1.222	2.252	4.775	0.359	5.264	1.551	1.638	0.869	1.284	1.621	5.861	9.102	0.458	3.964	2.471	3.528	14	9	3	6	11	1	17	4	4	2	3	4	13	20	1	9	6	10	--	-	-	-	-	-	-	-	-	--
Unigene0000402	0	0	0.436	0	0	0	0	0	0	2.325	1.833	0	0	0	0.491	0	0	0	0	0	1	0	0	0	0	0	0	5	4	0	0	0	1	0	0	0	--	-	-	-	-	-	-	-	-	--
Unigene0000413	1.039	1.792	0.714	1.645	0.381	0.63	2.171	1.02	0.718	1.523	0.75	1.776	0	0	0.402	1.158	1.083	0.928	3	5	2	5	1	2	8	3	2	4	2	5	0	0	1	3	3	3	--	-	-	-	-	-	-	-	-	--
Unigene0000420	3.443	2.279	1.339	3.754	3.102	0.205	1.77	2.106	0.117	0.186	0.428	2.258	0.129	0.195	0.131	4.028	5.298	1.412	61	39	23	70	50	4	40	38	2	3	7	39	2	3	2	64	90	28	--	-	-	-	-	-	-	-	-	--
Unigene0000421	0.197	0.409	1.222	2.627	2.388	1.796	1.239	3.49	1.638	0.651	0.428	1.621	0	0	0	1.541	1.854	0.176	1	2	6	14	11	10	8	18	8	3	2	8	0	0	0	7	9	1	--	-	-	-	-	-	-	-	-	--
Unigene0000424	0.6	0.932	0	0.57	1.319	0.273	0	0	0	1.32	0.651	0	0.343	0	0	0	0	0	2	3	0	2	4	1	0	0	0	4	2	0	1	0	0	0	0	0	--	-	-	-	-	-	-	-	-	--
Unigene0000426	1.596	1.469	0	1.348	0.585	0	1.251	0.174	0	0	0	0.364	0	0	0	0	0	0	9	8	0	8	3	0	9	1	0	0	0	2	0	0	0	0	0	0	--	PWA37199.1 ribonuclease H [Artemisia annua]	-	-	-	-	-	-	-	--
Unigene0000427	4.889	5.062	3.102	1.072	1.447	1.368	0.737	1.846	3.705	2.068	2.649	0.964	0.215	1.517	4.582	8.806	3.922	4.702	26	26	16	6	7	8	5	10	19	10	13	5	1	7	21	42	20	28	SMR6	XP_011098422.1 cyclin-dependent protein kinase inhibitor SMR6 [Sesamum indicum]	-	-	-	-	-	-	-	--
Unigene0000428	8.085	7.473	0.575	3.267	3.064	1.831	1.36	1.703	1.157	2.691	2.854	1.779	1.697	3.105	1.582	2.487	2.584	3.375	261	233	18	111	90	65	56	56	36	79	85	56	48	87	44	72	80	122	RE2	KAD4584979.1 hypothetical protein E3N88_22580 [Mikania micrantha]	-	-	-	-	-	-	GO:0015074//DNA integration	--
Unigene0000438	9.758	8.255	10.677	7.575	11.772	8.872	6.251	8.529	4.443	9.945	8.254	4.15	5.162	3.702	4.833	4.113	2.978	4.145	82	67	87	67	90	82	67	73	36	76	64	34	38	27	35	31	24	39	--	KAH6780899.1 RING/U-box superfamily protein [Perilla frutescens var. hirtella] [Perilla frutescens]	-	-	-	-	-	-	-	--
Unigene0000442	34.706	25.58	11.829	38.749	36.852	16.401	7.532	7.604	27.045	21.777	26.032	27.354	10.967	12.313	13.878	0.437	0	0.175	354	252	117	416	342	184	98	79	266	202	245	272	98	109	122	4	0	2	At5g33370	KAG8362693.1 hypothetical protein BUALT_BualtUnG0050100 [Buddleja alternifolia]	-	-	-	-	-	GO:0016788//hydrolase activity, acting on ester bonds	-	--
Unigene0000443	4.887	5.198	0.412	6.838	6.592	0.162	8.393	7.808	1.106	4.983	5.441	4.056	2.485	1.587	3.35	0.594	0.232	0.397	110	113	9	162	135	4	241	179	24	102	113	89	49	31	65	12	5	10	--	-	-	-	-	-	-	-	-	--
Unigene0000444	1.312	1.359	0.338	3.74	3.966	0.298	2.057	2.255	0.68	0	0.356	1.346	0	0	0.761	0.732	0	0.879	4	4	1	12	11	1	8	7	2	0	1	4	0	0	2	2	0	3	--	-	-	-	-	-	-	-	-	--
Unigene0000445	2.776	3.034	2.067	1.612	1.412	1.309	1.693	2.019	0.8	0.226	0.39	1.476	0.997	0.651	0.716	0	0.054	0	54	57	39	33	25	28	42	40	15	4	7	28	17	11	12	0	1	0	--	-	-	-	-	-	-	-	-	--
Unigene0000447	2.733	2.263	1.832	2.077	1.802	0.994	2.142	1.878	1.984	0.451	0.148	1.121	0.624	1.574	0.951	1.371	0.855	0.854	20	16	13	16	12	8	20	14	14	3	1	8	4	10	6	9	6	7	--	GER35537.1 HXXXD-type acyl-transferase family protein [Striga asiatica]	-	-	-	-	-	GO:0003674//molecular_function;GO:0003824//catalytic activity;GO:0016740//transferase activity;GO:0016746//acyltransferase activity;GO:0016747//acyltransferase activity, transferring groups other than amino-acyl groups;GO:0050734//hydroxycinnamoyltransferase activity;GO:0102406//omega-hydroxypalmitate O-sinapoyl transferase activity	GO:0000271//polysaccharide biosynthetic process;GO:0005975//carbohydrate metabolic process;GO:0005976//polysaccharide metabolic process;GO:0006725//cellular aromatic compound metabolic process;GO:0008150//biological_process;GO:0008152//metabolic process;GO:0009058//biosynthetic process;GO:0009059//macromolecule biosynthetic process;GO:0009664//plant-type cell wall organization;GO:0009698//phenylp…	--
Unigene0000449	1.191	0.798	2.095	0.599	1.155	1.083	2.636	1.582	9.517	5.392	4.252	6.324	5.118	5.005	5.04	10.155	11.908	8.76	17	11	29	9	15	17	48	23	131	70	56	88	64	62	62	130	163	140	--	-	-	-	-	-	-	-	-	--
Unigene0000450	3.387	3.692	3.677	3.388	2.351	2.107	1.537	1.05	2.219	2.744	3.091	0.549	4.884	3.287	2.896	0.398	0.744	1.433	19	20	20	20	12	13	11	6	12	14	16	3	24	16	14	2	4	9	--	-	-	-	-	-	-	-	-	--
Unigene0000452	19.285	18.418	26.718	22.332	20.08	17.582	15.621	15.682	9.584	9.81	9.553	12.987	16.768	19.204	4.587	6.492	5.905	4.199	361	333	485	440	342	362	373	299	173	167	165	237	275	312	74	109	106	88	MAP65-3	XP_011093199.1 65-kDa microtubule-associated protein 3 [Sesamum indicum]	-	-	-	-	GO:0000922//spindle pole;GO:0005575//cellular_component;GO:0005622//intracellular anatomical structure;GO:0005634//nucleus;GO:0005737//cytoplasm;GO:0005819//spindle;GO:0005856//cytoskeleton;GO:0005874//microtubule;GO:0015630//microtubule cytoskeleton;GO:0043226//organelle;GO:0043227//membrane-bounded organelle;GO:0043228//non-membrane-bounded organelle;GO:0043229//intracellular organelle;GO:00432…	GO:0003674//molecular_function;GO:0005488//binding;GO:0005515//protein binding;GO:0008017//microtubule binding;GO:0008092//cytoskeletal protein binding;GO:0015631//tubulin binding	GO:0000226//microtubule cytoskeleton organization;GO:0006996//organelle organization;GO:0007010//cytoskeleton organization;GO:0007017//microtubule-based process;GO:0007049//cell cycle;GO:0008150//biological_process;GO:0009987//cellular process;GO:0016043//cellular component organization;GO:0051301//cell division;GO:0071840//cellular component organization or biogenesis	--
Unigene0000455	3.121	3.561	1.314	2.421	2.17	0.579	3.495	2.376	1.123	2.451	2.14	2.744	1.599	2.202	3.473	0.213	0.332	0.171	49	54	20	40	31	10	70	38	17	35	31	42	22	30	47	3	5	3	--	XP_024041891.1 uncharacterized protein LOC112099024 [Citrus clementina]	-	-	-	-	-	-	-	--
Unigene0000460	0.264	0.137	0.273	0	0	0.36	0.933	1.427	0.411	0.581	0.286	0.136	1.81	1.371	0.153	0.295	0.276	0.236	2	1	2	0	0	3	9	11	3	4	2	1	12	9	1	2	2	2	--	-	-	-	-	-	-	-	-	--
Unigene0000463	0.241	0	0.248	0	0.265	0.657	0	0	0	1.588	1.044	0	0	0	1.117	1.074	0.753	1.935	1	0	1	0	1	3	0	0	0	6	4	0	0	0	4	4	3	9	--	-	-	-	-	-	-	-	-	--
Unigene0000466	0.216	0.896	2.009	0.206	0	2.362	0	0	0	3.332	2.815	0	0	0	3.265	3.379	2.709	3.673	1	4	9	1	0	12	0	0	0	14	12	0	0	0	13	14	12	19	--	-	-	-	-	-	-	-	-	--
Unigene0000469	2.876	2.285	4.138	1.652	1.764	5.169	0	0	3.468	6.84	6.959	3.019	1.451	2.081	6.131	3.654	4.255	4.182	43	33	60	26	24	85	0	0	50	93	96	44	19	27	79	49	61	70	--	KAH6817390.1 hypothetical protein C2S51_000993 [Perilla frutescens var. frutescens] [Perilla frutescens]	-	-	-	-	-	GO:0005515//protein binding	-	--
Unigene0000470	1.308	0.813	1.754	0.559	0.719	1.665	0.513	0.385	0.814	2.014	1.489	0.604	0.448	0.377	1.594	0.219	0.205	0.584	20	12	26	9	10	28	10	6	12	28	21	9	6	5	21	3	3	10	EPF2	PIN10340.1 hypothetical protein CDL12_17070 [Handroanthus impetiginosus]	Environmental Information Processing	Signal transduction	ko04016//MAPK signaling pathway - plant	K20729	-	GO:0005515//protein binding	GO:0006457//protein folding;GO:0009408//response to heat	--
Unigene0000471	3.065	3.372	1.778	2.73	3.158	1.219	6.608	6.019	1.788	4.634	2.491	3.046	5.029	6.622	0	0	0	0	32	34	18	30	30	14	88	64	18	44	24	31	46	60	0	0	0	0	--	GAU16460.1 hypothetical protein TSUD_166920 [Trifolium subterraneum]	-	-	-	-	-	GO:0030598//rRNA N-glycosylase activity	GO:0017148//negative regulation of translation	--
Unigene0000472	2.072	1.859	1.282	0.787	2.277	1.507	3.249	2.848	1.719	1.823	2.545	2.267	2.996	3.024	0.481	0.154	0.576	0.247	15	13	9	6	15	12	30	21	12	12	17	16	19	19	3	1	4	2	--	XP_045809385.1 uncharacterized protein LOC123903803 isoform X2 [Trifolium pratense]	-	-	-	-	-	-	-	--
Unigene0000473	0	0	0.538	0	0	0.237	0	0.256	0	0.287	1.413	0.535	0.298	0.601	0.303	1.454	3.536	1.631	0	0	2	0	0	1	0	1	0	1	5	2	1	2	1	5	13	7	--	KAG5226507.1 reverse transcriptase [Salix suchowensis]	-	-	-	-	-	GO:0003676//nucleic acid binding;GO:0004523//RNA-DNA hybrid ribonuclease activity	-	--
Unigene0000474	0.076	0.079	0.826	0	0	0.52	0.209	0.3	0.514	0.168	0.455	0.548	0.044	0.132	0.797	4.339	3.859	2.998	2	2	21	0	0	15	7	8	13	4	11	14	1	3	18	102	97	88	At1g65750	OMO73242.1 reverse transcriptase [Corchorus capsularis]	-	-	-	-	-	GO:0003964//RNA-directed DNA polymerase activity	GO:0000373//Group II intron splicing	--
Unigene0000475	0	0.228	0.34	0	0	0.1	0.086	0.216	0.228	0.363	0.238	0.338	0	0	0.638	3.801	2.179	2.062	0	2	3	0	0	1	1	2	2	3	2	3	0	0	5	31	19	21	--	KAG8373229.1 hypothetical protein BUALT_Bualt11G0002000 [Buddleja alternifolia]	-	-	-	-	-	-	-	--
Unigene0000483	1.725	3.261	2.088	3.562	2.39	1.364	2.058	2.282	1.711	1.814	1.219	3	2.996	3.37	2.088	2.341	2.346	2.411	23	42	27	50	29	20	35	31	22	22	15	39	35	39	24	28	30	36	--	-	-	-	-	-	-	-	-	--
Unigene0000492	0.414	1.715	1.067	1.377	1.82	1.129	1.947	1.626	2.147	2.959	1.57	2.336	1.181	1.431	1.921	0.231	0	0.555	2	8	5	7	8	6	12	8	10	13	7	11	5	6	8	1	0	3	--	-	-	-	-	-	-	-	-	--
Unigene0000497	0	1.438	0	0	0	0.421	1.088	0.909	0.96	0	0	0	2.641	1.6	0	0	0	0	0	3	0	0	0	1	3	2	2	0	0	0	5	3	0	0	0	0	--	-	-	-	-	-	-	-	GO:0007283//spermatogenesis	--
Unigene0000502	30.55	30.244	14.928	23.69	25.028	21.921	22.214	20.03	21.745	26.173	26.856	16.277	10.643	10.982	20.862	9.536	8.22	11.365	593	567	281	484	442	468	550	396	407	462	481	308	181	185	349	166	153	247	PLA3	PIN18265.1 Transferrin receptor and related proteins containing the protease-associated (PA) domain [Handroanthus impetiginosus]	-	-	-	-	-	-	-	--
Unigene0000505	23.013	19.081	3.987	6.577	6.443	7.995	2.762	3.46	4.915	4.252	4.089	6.077	2.171	2.335	2.75	3.477	3.805	3.76	738	591	124	222	188	282	113	113	152	124	121	190	61	65	76	100	117	135	--	XP_030963683.1 uncharacterized protein LOC115984824 [Quercus lobata]	-	-	-	-	-	-	-	--
Unigene0000509	68.415	64.986	44.895	62.636	62.833	55.511	42.989	44.017	51.707	48.671	47.521	47.583	23.486	20.065	44.922	22.769	19.62	19.442	1320	1211	840	1272	1103	1178	1058	865	962	854	846	895	397	336	747	394	363	420	--	KAG8386367.1 hypothetical protein BUALT_Bualt03G0141500 [Buddleja alternifolia]	-	-	-	-	-	-	-	--
Unigene0000512	52.472	50.588	43.003	35.252	36.884	39.885	34.031	34.431	29.217	34.951	31.459	31.392	56.819	53.497	26.593	24.677	24.86	32.142	799	744	635	565	511	668	661	534	429	484	442	466	758	707	349	337	363	548	CCR1	XP_012832795.1 PREDICTED: cinnamoyl-CoA reductase 1-like [Erythranthe guttata]	-	-	-	-	-	GO:0003674//molecular_function;GO:0003824//catalytic activity;GO:0003854//3-beta-hydroxy-delta5-steroid dehydrogenase activity;GO:0005488//binding;GO:0016491//oxidoreductase activity;GO:0016614//oxidoreductase activity, acting on CH-OH group of donors;GO:0016616//oxidoreductase activity, acting on the CH-OH group of donors, NAD or NADP as acceptor;GO:0016757//glycosyltransferase activity;GO:00455…	GO:0005975//carbohydrate metabolic process;GO:0006694//steroid biosynthetic process;GO:0008150//biological_process;GO:0008152//metabolic process;GO:0009058//biosynthetic process;GO:0009812//flavonoid metabolic process;GO:0009813//flavonoid biosynthetic process;GO:0071704//organic substance metabolic process;GO:1901576//organic substance biosynthetic process	--
Unigene0000514	1.327	0.687	0.978	0.901	1.042	2.155	1.04	0.838	1.77	1.251	0.411	1.556	0.541	0.546	0	2.748	2.274	1.524	14	7	10	10	10	25	14	9	18	12	4	16	5	5	0	26	23	18	--	GER46461.1 gag-pol polyprotein [Striga asiatica]	-	-	-	-	-	GO:0003676//nucleic acid binding;GO:0008270//zinc ion binding	-	--
Unigene0000523	1.556	1.222	0.775	1.223	0.943	0.78	0.799	0.843	0.445	1.003	1.163	0.991	0.49	0.371	2.054	1.196	1.007	1.198	29	22	14	24	16	16	19	16	8	17	20	18	8	6	33	20	18	25	--	RXI08468.1 hypothetical protein DVH24_022612 [Malus domestica]	-	-	-	-	-	-	-	--
Unigene0000525	8.24	8.531	11.973	6.761	5.763	6.47	13.017	13.238	20.067	11.669	9.065	15.879	9.547	7.192	9.126	24.36	33.069	15.61	66	66	93	57	42	57	133	108	155	85	67	124	67	50	63	175	254	140	--	GFP78570.1 hypothetical protein PHJA_000000500 [Phtheirospermum japonicum]	-	-	-	-	-	-	-	--
Unigene0000529	1.294	2.028	4.582	0.665	0.654	6.075	1.426	1.649	2.866	6.078	6.445	0.754	0	0	6.048	0.936	0.657	0.437	37	56	127	20	17	191	52	48	79	158	170	21	0	0	149	24	18	14	--	XP_031101830.1 uncharacterized protein LOC116005731 [Ipomoea triloba]	-	-	-	-	-	-	-	--
Unigene0000530	3.285	2.885	4.413	2.459	4.266	4.434	3.901	2.932	5.987	2.079	1.834	4.288	3.863	3.899	2.31	0.888	0.727	1.778	33	28	43	26	39	49	50	30	58	19	17	42	34	34	20	8	7	20	--	-	-	-	-	-	-	-	-	--
Unigene0000531	1.138	0.884	6.065	3.695	2.919	6.21	6.619	6.24	5.115	10.014	11.206	13.039	0	0.219	12.767	0	0	0	12	9	62	41	28	72	89	67	52	96	109	134	0	2	116	0	0	0	--	-	-	-	-	-	-	-	-	--
Unigene0000534	0.961	1.99	0	0.457	0.528	0.437	1.507	1.416	0.498	1.585	0.521	0.493	0.549	0	3.346	4.823	4.511	3.005	2	4	0	1	1	1	4	3	1	3	1	1	1	0	6	9	9	7	--	-	-	-	-	-	-	-	-	--
Unigene0000535	4.012	4.616	10.113	3.106	2.123	1.756	9.436	6.711	12.482	12.418	13.367	4.573	0.17	0	12.069	1.491	1.24	1.725	27	30	66	22	13	13	81	46	81	76	83	30	1	0	70	9	8	13	--	XP_040375464.1 uncharacterized protein LOC121053100 isoform X2 [Rosa chinensis]	-	-	-	-	-	-	-	--
Unigene0000539	0.743	0.684	0.681	0.706	0.181	0.45	0.777	0.243	0.599	0.363	1.431	0.169	0.188	0	0.862	0.828	0.344	0.369	9	8	8	9	2	6	12	3	7	4	16	2	2	0	9	9	4	5	--	KAE8713860.1 Ribonuclease H2 subunit A [Hibiscus syriacus]	-	-	-	-	-	-	GO:0015074//DNA integration	--
Unigene0000541	1.119	2.124	0.962	2.126	1.435	1.187	1.17	1.282	0.58	0.82	0.606	1.339	1.49	0.645	0.649	2.287	3.501	2.832	6	11	5	12	7	7	8	7	3	4	3	7	7	3	3	11	18	17	--	-	-	-	-	-	-	-	-	--
Unigene0000543	0	0	0.958	0	0	0	0.728	0	0.642	3.404	3.691	0.318	0	0	1.796	0	0.969	0	0	0	3	0	0	0	3	0	2	10	11	1	0	0	5	0	3	0	--	-	-	-	-	-	-	-	-	--
Unigene0000550	0	0	0	0	0	0.557	0	0	0	0	0	0	0	0.353	0	2.389	3.512	3.828	0	0	0	0	0	2	0	0	0	0	0	0	0	1	0	7	11	14	--	-	-	-	-	-	-	-	-	--
Unigene0000551	8.411	6.188	4.337	8.412	10.947	8.05	10.758	8.693	7.575	9.735	10.075	10.444	7.579	6.631	8.475	2.715	4.155	2.768	38	27	19	40	45	40	62	40	33	40	42	46	30	26	33	11	18	14	--	-	-	-	-	-	-	-	-	--
Unigene0000552	7.46	7.256	3.031	7.303	5.715	2.878	4.076	4.217	0	5.22	2.695	2.319	0	0	0.262	0.504	0.236	0.202	33	31	13	34	23	14	23	19	0	21	11	10	0	0	1	2	1	1	--	-	-	-	-	-	-	-	-	--
Unigene0000563	0.653	0.451	0.449	0.621	0.718	0	1.195	1.069	0.226	0.479	0	1.341	1.492	1.757	0.758	0.243	0.681	1.167	3	2	2	3	3	0	7	5	1	2	0	6	6	7	3	1	3	6	PDS5C	PIN23151.1 hypothetical protein CDL12_04131 [Handroanthus impetiginosus]	-	-	-	-	-	-	GO:0016192//vesicle-mediated transport	--
Unigene0000564	9.958	11.328	7.3	12.937	10.238	9.362	12.879	14.965	9.168	10.317	10.462	11.57	8.196	8.859	9.118	4.947	3.25	3.328	294	323	209	402	275	304	485	450	261	277	285	333	212	227	232	131	92	110	--	GFQ06805.1 sister chromatid cohesion protein pds5 [Phtheirospermum japonicum]	-	-	-	-	-	-	-	--
Unigene0000567	10.523	8.512	4.069	8.019	9.638	5.381	5.242	7.533	2.273	2.531	1.069	8.433	5.004	7.451	0.509	6.477	6.058	5.286	96	75	36	77	80	54	61	70	20	21	9	75	40	59	4	53	53	54	At1g10490	XP_028124781.1 RNA cytidine acetyltransferase 1-like [Camellia sinensis]	Genetic Information Processing	Translation	ko03008//Ribosome biogenesis in eukaryotes	K14521	-	GO:0003678//DNA helicase activity	GO:0000723//telomere maintenance;GO:0006281//DNA repair	--
Unigene0000569	4.627	3.757	4.397	5.775	6.382	8.826	6.473	5.077	12.043	6.086	7.964	10.796	8.595	11.394	5.474	4.249	2.176	2.35	51	40	47	67	64	107	91	57	128	61	81	116	83	109	52	42	23	29	At3g53190	GFP91828.1 probable pectate lyase 12 [Phtheirospermum japonicum]	Metabolism;Metabolism	Global and overview maps;Carbohydrate metabolism	ko01100//Metabolic pathways;ko00040//Pentose and glucuronate interconversions	K01728;K01728	-	-	-	--
Unigene0000577	0.301	1.404	1.865	0.716	0.331	0.959	1.063	0.888	2.97	0.497	1.307	2.01	0.344	0.347	0.525	2.017	1.886	1.615	2	9	12	5	2	7	9	6	19	3	8	13	2	2	3	12	12	12	--	XP_045802630.1 uncharacterized protein LOC123896262 [Trifolium pratense]	-	-	-	-	-	-	-	--
Unigene0000579	1.15	1.389	0.988	2.003	0.632	1.046	2.855	1.694	1.988	0.843	3.116	2.753	1.751	0.884	1.335	0.214	0	0	6	7	5	11	3	6	19	9	10	4	15	14	8	4	6	1	0	0	At4g09740	GFP88937.1 endoglucanase [Phtheirospermum japonicum]	-	-	-	-	GO:0005575//cellular_component;GO:0005576//extracellular region	GO:0003674//molecular_function;GO:0003824//catalytic activity;GO:0004553//hydrolase activity, hydrolyzing O-glycosyl compounds;GO:0008810//cellulase activity;GO:0016787//hydrolase activity;GO:0016798//hydrolase activity, acting on glycosyl bonds	GO:0000003//reproduction;GO:0000272//polysaccharide catabolic process;GO:0003006//developmental process involved in reproduction;GO:0005975//carbohydrate metabolic process;GO:0005976//polysaccharide metabolic process;GO:0006073//cellular glucan metabolic process;GO:0007275//multicellular organism development;GO:0007568//aging;GO:0008150//biological_process;GO:0008152//metabolic process;GO:0009056…	--
Unigene0000582	1.145	0.296	0.295	0.272	0.944	0	0	0	0	0	0	0.294	0.654	1.32	0	1.916	1.195	1.79	4	1	1	1	3	0	0	0	0	0	0	1	2	4	0	6	4	7	--	-	-	-	-	-	-	-	-	--
Unigene0000591	2.758	2.911	2.342	3.339	3.506	2.606	3.9	4.778	2.636	3.865	3.926	5.047	3.641	2.741	5.521	7.657	6.428	7.485	51	52	42	65	59	53	92	90	47	65	67	91	59	44	88	127	114	155	Os03g0733400	XP_019156926.1 PREDICTED: zinc finger BED domain-containing protein RICESLEEPER 2-like [Ipomoea nil]	-	-	-	-	-	GO:0003677//DNA binding;GO:0046983//protein dimerization activity	-	--
Unigene0000596	2.974	1.711	0.341	0	1.089	0.601	3.626	3.244	1.028	7.267	5.371	3.05	1.131	1.904	1.917	0	0.345	0.295	9	5	1	0	3	2	14	10	3	20	15	9	3	5	5	0	1	1	--	-	-	-	-	-	-	-	-	--
Unigene0000601	0.392	0	0	0.745	1.94	0.535	4.458	5.005	7.93	2.156	1.913	0.805	0.448	0.452	3.413	2.624	3.885	5.429	2	0	0	4	9	3	29	26	39	10	9	4	2	2	15	12	19	31	--	GER37908.1 Ypt/Rab-GAP domain of gyp1p superfamily protein [Striga asiatica]	-	-	-	-	-	-	-	--
Unigene0000605	15.102	10.733	21.38	16.658	16.458	12.334	16.756	17.34	22.695	13.229	11.928	9.977	4.675	3.686	4.603	4.424	3.604	3.772	118	81	162	137	117	106	167	138	171	94	86	76	32	25	31	31	27	33	--	PIN24707.1 hypothetical protein CDL12_02563 [Handroanthus impetiginosus]	-	-	-	-	-	-	-	--
Unigene0000608	1.945	1.007	1.671	0.616	0	6.779	0.254	0	3.362	2.495	3.162	0.998	0	0.747	2.633	0	0	0.29	6	3	5	2	0	23	1	0	10	7	9	3	0	2	7	0	0	1	--	-	-	-	-	-	-	-	-	--
Unigene0000617	0	0	0.254	0.467	0.811	0.224	0.578	0.241	0	0.27	0	0	0	0	0.285	1.097	0.513	0.439	0	0	1	2	3	1	3	1	0	1	0	0	0	0	1	4	2	2	--	-	-	-	-	-	-	-	-	--
Unigene0000625	0.715	1.233	0.737	0.679	0.655	0.433	1.214	1.286	1.112	0.655	0.904	0.977	2.311	1.784	0.553	0.797	2.112	1.489	6	10	6	6	5	4	13	11	9	5	7	8	17	13	4	6	17	14	--	-	-	-	-	-	-	-	-	--
Unigene0000634	0.728	0.823	1.092	1.321	0.582	1.324	1.557	1.95	1.099	0.801	0.861	1.63	1.058	1.373	1.613	2.805	2.348	1.419	11	12	16	21	8	22	30	30	16	11	12	24	14	18	21	38	34	24	--	TQD68904.1 hypothetical protein C1H46_045563 [Malus baccata]	-	-	-	-	-	-	-	--
Unigene0000638	0.15	0.388	0	0.641	0.577	0	0.176	0	0	0.082	0.081	0	0	0.259	0.261	2.925	2.579	3.146	2	5	0	9	7	0	3	0	0	1	1	0	0	3	3	35	33	47	AtMg00310	XP_031121085.1 uncharacterized protein LOC116024331 [Ipomoea triloba]	-	-	-	-	-	-	-	--
Unigene0000639	0.578	0	0.596	1.097	0	0	0.679	0	0	0	0	0	0	0	0	1.288	1.205	2.321	2	0	2	4	0	0	3	0	0	0	0	0	0	0	0	4	4	9	--	VFQ95787.1 unnamed protein product [Cuscuta campestris]	-	-	-	-	-	-	-	--
Unigene0000640	0.309	1.119	0.159	0.734	0.17	0	0	0.152	0	0.34	0	0	0.353	0	0	1.033	1.127	2.207	2	7	1	5	1	0	0	1	0	2	0	0	2	0	0	6	7	16	--	XP_031127667.1 uncharacterized protein LOC116029767 [Ipomoea triloba]	-	-	-	-	-	-	-	--
Unigene0000641	0.201	0.208	1.242	0	0	0.73	0	0	2.913	0	0	0	0	0	0	2.909	1.883	2.867	1	1	6	0	0	4	0	0	14	0	0	0	0	0	0	13	9	16	--	-	-	-	-	-	-	-	-	--
Unigene0000647	3.513	3.127	1.017	3.865	3.32	2.298	3.576	3.51	1.406	2.237	2.605	3.225	1.829	2.983	4.649	1.1	0.9	1.156	57	49	16	66	49	41	74	58	22	33	39	51	26	42	65	16	14	21	--	-	-	-	-	-	-	-	-	--
Unigene0000651	0.527	1.636	0	0	0	0	0	0	0	3.475	1.141	1.621	0	0	0	0	0.549	0.941	1	3	0	0	0	0	0	0	0	6	2	3	0	0	0	0	1	2	--	-	-	-	-	-	-	-	-	--
Unigene0000657	12.08	10.686	3.023	5.014	6.574	4.798	2.391	2.073	4.865	3.482	2.415	1.925	0	0	0.272	0	0	0.105	103	88	25	45	51	45	26	18	40	27	19	16	0	0	2	0	0	1	JAG	XP_011076741.1 zinc finger protein JAGGED-like isoform X3 [Sesamum indicum]	-	-	-	-	-	-	GO:0006629//lipid metabolic process	--
Unigene0000667	0.428	0.665	0	0	0	0	0	0	0	1.177	1.16	0	0	0	1.49	0	0	0	2	3	0	0	0	0	0	0	0	5	5	0	0	0	6	0	0	0	--	-	-	-	-	-	-	-	-	--
Unigene0000668	1.857	1.122	1.596	1.618	2.042	0.141	0.728	1.672	2.568	0	0	1.429	0	0	0	0	0	0	12	7	10	11	12	1	6	11	16	0	0	9	0	0	0	0	0	0	--	-	-	-	-	-	-	-	-	--
Unigene0000673	8.417	8.504	15.749	7.287	7.908	15.058	15.166	14.195	13.093	9.927	10.667	9.191	17.432	16.971	14.019	9.233	7.362	9.093	124	121	225	113	106	244	285	213	186	133	145	132	225	217	178	122	104	150	ARALYDRAFT_482607	GFP79934.1 CASP-like protein 4a3 [Phtheirospermum japonicum]	-	-	-	-	-	-	-	--
Unigene0000675	2.158	1.21	0	1.281	0.889	0	2.255	2.383	0.093	0	0	0.922	2.36	1.657	0	0	0	0	24	13	0	15	9	0	32	27	1	0	0	10	23	16	0	0	0	0	--	-	-	-	-	-	-	GO:0003678//DNA helicase activity	GO:0000723//telomere maintenance;GO:0006281//DNA repair	--
Unigene0000676	1.38	0.536	3.379	1.311	0.569	5.174	2.434	1.185	1.967	1.327	2.056	5.13	2.362	1.788	2.801	4.423	3.957	2.773	8	3	19	8	3	33	18	7	11	7	11	29	12	9	14	23	22	18	--	KAF5772843.1 putative nucleotidyltransferase, Ribonuclease H [Helianthus annuus]	-	-	-	-	-	-	-	--
Unigene0000678	0.468	1.94	2.656	0.222	1.287	0.639	0.367	0.23	0.243	1.802	1.776	0.721	1.336	0.27	3.26	2.089	3.419	2.928	2	8	11	1	5	3	2	1	1	7	7	3	5	1	12	8	14	14	--	GFZ21902.1 hypothetical protein Acr_29g0010640 [Actinidia rufa]	-	-	-	-	-	-	-	--
Unigene0000682	8.492	8.889	7.409	8.688	8.718	10.266	5.926	6.871	7.355	9.85	8.192	8.232	12.781	13.009	10.502	4.37	4.476	5.917	91	92	77	98	85	121	81	75	76	96	81	86	120	121	97	42	46	71	--	-	-	-	-	-	-	-	-	--
Unigene0000694	1.237	1.281	0	2.351	1.964	0	0.216	0.135	0	4.232	3.724	0.282	1.883	0.633	7.336	0	0	0	9	9	0	18	13	0	2	1	0	28	25	2	12	4	46	0	0	0	--	-	-	-	-	-	-	-	-	--
Unigene0000699	9.245	13.232	15.913	13.627	12.104	14.71	7.088	6.407	12.478	10.091	9.209	9.414	12.337	14.098	17.115	0	0	0	136	188	227	211	162	238	133	96	177	135	125	135	159	180	217	0	0	0	PPT1	XP_043621804.1 putative F-box protein At3g58860 [Erigeron canadensis]	-	-	-	-	GO:0016021//integral component of membrane	GO:0005515//protein binding;GO:0008412//4-hydroxybenzoate octaprenyltransferase activity;GO:0016765//transferase activity, transferring alkyl or aryl (other than methyl) groups	GO:0006744//ubiquinone biosynthetic process	--
Unigene0000701	8.235	7.309	12.334	6.148	7.543	9.092	4.304	2.503	10.37	3.665	4.888	3.62	5.595	2.259	2.503	2.186	1.227	1.401	42	36	61	33	35	51	28	13	51	17	23	18	25	10	11	10	6	8	PPT1	GFZ20624.1 tetratricopeptide repeat (TPR)-like superfamily protein [Actinidia rufa]	Metabolism;Metabolism;Metabolism	Global and overview maps;Global and overview maps;Metabolism of cofactors and vitamins	ko01100//Metabolic pathways;ko01110//Biosynthesis of secondary metabolites;ko00130//Ubiquinone and other terpenoid-quinone biosynthesis	K06125;K06125;K06125	GO:0016021//integral component of membrane	GO:0008412//4-hydroxybenzoate octaprenyltransferase activity;GO:0016765//transferase activity, transferring alkyl or aryl (other than methyl) groups	GO:0006744//ubiquinone biosynthetic process	--
Unigene0000702	0.4	0.414	0.413	0.19	0	0.182	3.137	2.161	2.49	1.54	0.434	2.258	2.055	0.922	0.464	6.023	6.677	4.11	2	2	2	1	0	1	20	11	12	7	2	11	9	4	2	27	32	23	--	-	-	-	-	-	-	-	-	--
Unigene0000708	0.529	0.548	0.91	0.671	0	0.481	0.415	2.079	0.732	0.776	0.765	0.181	1.007	0.813	0.409	0	0	0.788	3	3	5	4	0	3	3	12	4	4	4	1	5	4	2	0	0	5	--	-	-	-	-	-	-	-	-	--
Unigene0000709	15.437	14.012	3.053	12.657	15.107	4.614	6.3	4.36	6.36	5.813	7.792	10.629	2.414	3.655	8.097	11.082	6.616	6.799	73	64	14	63	65	24	38	21	29	25	34	49	10	15	33	47	30	36	--	-	-	-	-	-	-	-	-	--
Unigene0000713	1.365	3.181	2.112	1.081	2.376	2.897	2.141	1.899	2.714	6.006	4.686	2.801	0.909	1.835	5.281	1.015	1.068	1.118	12	27	18	10	19	28	24	17	23	48	38	24	7	14	40	8	9	11	--	-	-	-	-	-	-	-	-	--
Unigene0000716	1.676	2.43	1.729	0.159	1.842	1.981	0.788	1.152	3.477	3.133	3.633	3.611	2.487	3.476	2.528	2.056	2.622	3.593	10	14	10	1	10	13	6	7	20	17	20	21	13	18	13	11	15	24	--	-	-	-	-	-	-	-	-	--
Unigene0000720	0	0	0	0	0	0	0.256	0	0	1.795	2.3	5.191	0	0	0	0	0	0.146	0	0	0	0	0	0	2	0	0	10	13	31	0	0	0	0	0	1	--	-	-	-	-	-	-	-	-	--
Unigene0000721	2.316	1.323	1.4	0.911	0.878	1.743	2.191	2.431	2.402	3.601	3.462	1.72	0.638	0.736	3.058	4.185	3.998	2.853	29	16	17	12	10	24	35	31	29	41	40	21	7	8	33	47	48	40	--	-	-	-	-	-	-	-	-	--
Unigene0000731	16.507	13.475	12.112	11.159	15.7	9.236	11.945	12.778	8.23	12.217	12.385	12.699	7.247	6.949	8.103	2.478	3.641	2.552	52	41	37	37	45	32	48	41	25	35	36	39	20	19	22	7	11	9	--	-	-	-	-	-	-	-	-	--
Unigene0000744	3.549	3.355	11.616	2.521	2.035	2.75	3.339	3.727	4.833	2.681	3.345	2.501	7.608	6.898	5.478	13.626	12.905	11.3	115	105	365	86	60	98	138	123	151	79	100	79	216	194	153	396	401	410	--	-	-	-	-	-	-	-	-	--
Unigene0000755	0	0	0.351	1.293	1.496	0	0.533	0.334	1.058	0	0	0.349	0	0	0	0	0.71	0	0	0	1	4	4	0	2	1	3	0	0	1	0	0	0	0	2	0	--	-	-	-	-	-	-	-	-	--
Unigene0000761	2.314	1.72	2.569	3.889	4.499	2.859	4.186	4.135	3.691	3.001	3.343	3.164	3.386	3.418	4.474	1.984	2.413	2.755	39	28	42	69	69	53	90	71	60	46	52	52	50	50	65	30	39	52	--	-	-	-	-	-	-	-	-	--
Unigene0000765	0.697	1.323	2.037	1.877	0.766	1.901	0.547	1.027	1.325	0.767	1.259	0.834	0.928	1.071	0.674	1.684	3.635	2.283	6	11	17	17	6	18	6	9	11	6	10	7	7	8	5	13	30	22	--	GAV78393.1 DUF4219 domain-containing protein/UBN2 domain-containing protein [Cephalotus follicularis]	-	-	-	-	-	GO:0005200//structural constituent of cytoskeleton	-	--
Unigene0000769	0	0.403	0	0.37	0	0	1.221	0.382	0	0	0	0	0.444	3.141	0	0	0	0	0	1	0	1	0	0	4	1	0	0	0	0	1	7	0	0	0	0	--	-	-	-	-	-	-	-	-	--
Unigene0000770	0	0	0	0	0	0	0	0.671	0	0	0	0.701	1.561	1.182	0	1.144	0.357	0	0	0	0	0	0	0	0	2	0	0	0	2	4	3	0	3	1	0	--	-	-	-	-	-	-	-	-	--
Unigene0000777	6.082	8.501	3.449	10.401	12.032	2.212	6.675	8.658	4.73	7.022	5.273	8.422	2.777	0.701	0.353	3.052	1.586	2.444	20	27	11	36	36	8	28	29	15	21	16	27	8	2	1	9	5	9	--	XP_016455623.1 PREDICTED: uncharacterized protein At1g32220, chloroplastic-like isoform X1 [Nicotiana tabacum]	-	-	-	-	-	-	-	--
Unigene0000778	0.731	0.42	0.167	0.463	0.714	0.221	0.064	0.159	0.084	1.339	1.672	0	1.483	0.748	1.319	2.082	1.355	1.523	9	5	2	6	8	3	1	2	1	15	19	0	16	8	14	23	16	21	--	-	-	-	-	-	-	-	-	--
Unigene0000779	0.253	1.048	0	0	0	0	0	0	0	0.557	1.372	0	0.289	0.292	1.175	1.411	0.264	0.904	1	4	0	0	0	0	0	0	0	2	5	0	1	1	4	5	1	4	--	-	-	-	-	-	-	-	-	--
Unigene0000780	3.089	3.198	0	0	0	0	0	0	0	0	0	0	0	0	0	0	0	0	8	8	0	0	0	0	0	0	0	0	0	0	0	0	0	0	0	0	--	-	-	-	-	-	-	-	-	--
Unigene0000781	2.059	2.932	3.451	2.69	2.546	1.404	1.614	1.769	0	1.981	0.558	1.848	2.35	3.262	2.389	1.148	0.268	1.149	8	11	13	11	9	6	8	7	0	7	2	7	8	11	8	4	1	5	--	-	-	-	-	-	-	-	-	--
Unigene0000782	29.013	28.754	13.615	13.448	14.648	12.681	5.451	4.551	10.773	10.968	11.124	7.642	3.023	3.72	7.155	7.984	7.855	8.28	701	671	319	342	322	337	168	112	251	241	248	180	64	78	149	173	182	224	BAM1	XP_011099433.1 leucine-rich repeat receptor-like serine/threonine-protein kinase BAM1 [Sesamum indicum]	-	-	-	-	-	GO:0004672//protein kinase activity;GO:0005515//protein binding;GO:0005524//ATP binding	GO:0006468//protein phosphorylation	--
Unigene0000785	1.912	2.36	0.152	2.935	3.88	1.204	3.171	3.033	1.068	3.235	3.746	3.847	6.296	4.915	4.266	2.05	3.068	1.642	26	31	2	42	48	18	55	42	14	40	47	51	75	58	50	25	40	25	DTX6	QBM79447.1 MATE17 [Rehmannia glutinosa]	-	-	-	-	GO:0016020//membrane	GO:0015297//antiporter activity;GO:0042910//xenobiotic transmembrane transporter activity	GO:0006855//xenobiotic transmembrane transport;GO:0055085//transmembrane transport	--
Unigene0000788	3.378	1.883	2.144	0	0.286	1.181	0	0	1.347	0.286	1.126	0.533	0	0	0	0	0.271	0	13	7	8	0	1	5	0	0	5	1	4	2	0	0	0	0	1	0	--	-	-	-	-	-	-	-	-	--
Unigene0000789	0.379	0.784	1.562	0	0.416	1.033	2.969	3.718	0.785	0.833	0	3.107	0.864	1.309	0	1.267	0	0.676	1	2	4	0	1	3	10	10	2	2	0	8	2	3	0	3	0	2	--	-	-	-	-	-	-	-	-	--
Unigene0000794	1.375	2.313	1.063	0.979	0.944	0.156	3.502	2.024	2.673	3.023	2.793	2.291	1.373	1.188	0	0	0	0.153	8	13	6	6	5	1	26	12	15	16	15	13	7	6	0	0	0	1	--	-	-	-	-	-	-	-	-	--
Unigene0000796	8.948	9.698	0.039	9.731	6.654	0.035	4.746	6.617	0.118	0.628	0.867	5.819	0	0.044	0.088	0.637	0.159	0.816	235	246	1	269	159	1	159	177	3	15	21	149	0	1	2	15	4	24	--	-	-	-	-	-	-	-	-	--
Unigene0000803	0.846	0.657	0	3.014	2.557	1.154	0.497	1.038	1.316	1.163	0.688	1.085	0.483	0	0.736	0.236	0.441	0.567	4	3	0	15	11	6	3	5	6	5	3	5	2	0	3	1	2	3	--	KAH6784577.1 hypothetical protein C2S52_009536 [Perilla frutescens var. hirtella] [Perilla frutescens]	-	-	-	-	-	-	-	--
Unigene0000805	27.368	26.945	25.576	30.993	29.812	29.326	24.808	18.953	24.581	9.404	8.739	16.919	17.153	18.019	10.632	14.849	14.907	16.368	224	213	203	267	222	264	259	158	194	70	66	135	123	128	75	109	117	150	RPL8A	XP_022714923.1 uncharacterized protein LOC111274498 [Durio zibethinus]	Genetic Information Processing	Translation	ko03010//Ribosome	K02938	GO:0005840//ribosome	GO:0003735//structural constituent of ribosome;GO:0008199//ferric iron binding	GO:0006412//translation	--
Unigene0000817	0.39	1.617	0.805	0.371	0.429	0	1.225	2.3	0.405	1.288	1.693	1.202	0	0	0.453	0	1.629	1.744	1	4	2	1	1	0	4	6	1	3	4	3	0	0	1	0	4	5	--	-	-	-	-	-	-	-	-	--
Unigene0000820	0	0	1.071	0.329	0.761	0	0.271	0	0	0	0.375	0.355	0.79	0	0	3.474	5.777	5.566	0	0	3	1	2	0	1	0	0	0	1	1	2	0	0	9	16	18	--	-	-	-	-	-	-	-	-	--
Unigene0000825	71.497	67.412	122.074	80.246	100.268	140.003	95.899	107.003	130.949	65.809	77.283	124.417	117.211	117.019	43.277	35.303	31.549	34.319	761	693	1260	899	971	1639	1302	1160	1344	637	759	1291	1093	1081	397	337	322	409	C/VIF1	GFP97225.1 cell wall / vacuolar inhibitor of fructosidase 1 [Phtheirospermum japonicum]	-	-	-	-	-	GO:0004857//enzyme inhibitor activity	-	--
Unigene0000841	11.78	13.139	4.473	14.244	14.183	8.666	9.655	9.095	9.662	13.425	12.535	6.481	8.434	6.108	10.81	2.388	3.183	3.635	220	237	81	280	241	178	230	173	174	228	216	118	138	99	174	40	57	76	RRT1	GER49258.1 O-fucosyltransferase family protein [Striga asiatica]	-	-	-	-	-	-	-	--
Unigene0000842	4.498	1.553	5.67	3.562	2.747	5.453	1.371	1.227	2.851	5.771	5.688	1.794	2.567	2.304	6.089	0.279	0.261	0	18	6	22	15	10	24	7	5	11	21	21	7	9	8	21	1	1	0	--	-	-	-	-	-	-	-	-	--
Unigene0000848	4.691	4.517	3.395	4.301	3.89	4.041	3.678	3.556	3.5	4.525	4.906	4.643	1.785	1.991	3.438	1.927	3.433	3.087	57	53	40	55	43	54	57	44	41	50	55	55	19	21	36	21	40	42	PABN3	GER55540.1 polyadenylate-binding protein 1 [Striga asiatica]	Genetic Information Processing	Translation	ko03015//mRNA surveillance pathway	K14396	-	-	-	--
Unigene0000856	5.99	6.202	2.601	2.396	3.465	3.153	4.696	4.024	4.904	4.16	3.417	6.144	1.439	4.722	2.926	7.382	9.534	4.505	19	19	8	8	10	11	19	13	15	12	10	19	4	13	8	21	29	16	DRP3B	KAE9447001.1 hypothetical protein C3L33_21104, partial [Rhododendron williamsianum]	-	-	-	-	-	GO:0003924//GTPase activity;GO:0005525//GTP binding	-	--
Unigene0000857	2.009	1.981	1.875	2	1.84	1.696	4.576	4.65	6.351	3.998	3.992	6.282	3.659	2.37	4.052	8.535	9.28	6.196	42	40	38	44	35	39	122	99	128	76	77	128	67	43	73	160	186	145	CSLD1	GFP92872.1 cellulose synthase-like protein d1 [Phtheirospermum japonicum]	-	-	-	-	GO:0000139//Golgi membrane;GO:0005575//cellular_component;GO:0005622//intracellular anatomical structure;GO:0005737//cytoplasm;GO:0005794//Golgi apparatus;GO:0012505//endomembrane system;GO:0016020//membrane;GO:0016021//integral component of membrane;GO:0031090//organelle membrane;GO:0031224//intrinsic component of membrane;GO:0031984//organelle subcompartment;GO:0043226//organelle;GO:0043227//me…	GO:0000030//mannosyltransferase activity;GO:0003674//molecular_function;GO:0003824//catalytic activity;GO:0008194//UDP-glycosyltransferase activity;GO:0008375//acetylglucosaminyltransferase activity;GO:0016740//transferase activity;GO:0016757//glycosyltransferase activity;GO:0016758//hexosyltransferase activity;GO:0016759//cellulose synthase activity;GO:0016760//cellulose synthase (UDP-forming) a…	GO:0000003//reproduction;GO:0000271//polysaccharide biosynthetic process;GO:0005975//carbohydrate metabolic process;GO:0005976//polysaccharide metabolic process;GO:0006073//cellular glucan metabolic process;GO:0008150//biological_process;GO:0008152//metabolic process;GO:0009058//biosynthetic process;GO:0009059//macromolecule biosynthetic process;GO:0009250//glucan biosynthetic process;GO:0009846/…	--
Unigene0000860	1.107	1.354	2.075	1.338	1.438	1.098	1.262	1.778	2.504	0.553	0.327	1.239	0.115	0.232	0	0.673	1.469	1.258	11	13	20	14	13	12	16	18	24	5	3	12	1	2	0	6	14	14	--	KAH0717608.1 hypothetical protein KY285_013639 [Solanum tuberosum]	-	-	-	-	-	-	-	--
Unigene0000861	0.467	0.87	0.192	0.887	0.82	0	1.756	1.924	0.484	1.847	2.225	1.34	0	0.108	0.217	5.098	5.449	4.75	5	9	2	10	8	0	24	21	5	18	22	14	0	1	2	49	56	57	--	KAH6775990.1 hypothetical protein C2S52_013551 [Perilla frutescens var. hirtella] [Perilla frutescens]	-	-	-	-	-	-	-	--
Unigene0000862	1.04	1.346	0.871	1.605	0.643	1.004	0.968	0.766	1.281	0.214	0.211	1	0.074	0.599	0.151	1.014	1.017	1.161	16	20	13	26	9	17	19	12	19	3	3	15	1	8	2	14	15	20	--	KAH0650632.1 hypothetical protein KY284_030544 [Solanum tuberosum]	-	-	-	-	-	-	-	--
Unigene0000863	1.905	0.329	0	0	0	0	0.249	0	0.329	0	0	0	2.899	2.195	0	0	0	0	6	1	0	0	0	0	1	0	1	0	0	0	8	6	0	0	0	0	--	-	-	-	-	-	-	-	-	--
Unigene0000870	0.937	0.485	0.483	2.447	3.346	2.342	6.425	4.368	3.157	1.287	2.284	6.725	2.405	0.809	4.347	1.044	0.733	1.046	4	2	2	11	13	11	35	19	13	5	9	28	9	3	16	4	3	5	--	XP_010687195.1 PREDICTED: uncharacterized protein LOC104901331 [Beta vulgaris subsp. vulgaris] [Beta vulgaris]	-	-	-	-	-	-	-	--
Unigene0000873	0.646	1.561	3.332	0.614	0.71	1.567	0.676	1.904	1.564	1.185	2.335	0.221	2.213	2.482	1.25	4.804	5.617	6.35	3	7	15	3	3	8	4	9	7	5	10	1	9	10	5	20	25	33	--	XP_011094251.1 uncharacterized protein LOC105174003 [Sesamum indicum]	-	-	-	-	-	-	-	--
Unigene0000882	6.766	4.056	5.141	3.721	3.914	2.59	6.7	3.496	5.539	3.133	1.158	2.192	7.722	13.129	7.024	9.132	17.825	10.177	19	11	14	11	10	8	24	10	15	8	3	6	19	32	17	23	48	32	--	-	-	-	-	-	-	-	-	--
Unigene0000883	0	0	1.964	0	0	0.577	0.249	0	3.95	0	0	2.605	0	0.366	0.368	6.371	6.29	2.552	0	0	6	0	0	2	1	0	12	0	0	8	0	1	1	18	19	9	--	-	-	-	-	-	-	-	-	--
Unigene0000887	0.509	0.527	0.787	0	0	0.926	0.599	0	0	0	0	1.305	1.162	1.76	0.295	0	0	0.227	2	2	3	0	0	4	3	0	0	0	0	5	4	6	1	0	0	1	--	-	-	-	-	-	-	-	-	--
Unigene0000891	15.496	11.668	11.829	11.854	14.377	7.868	15.146	13.634	13.148	5.09	6.979	15.689	12.863	14.376	4.67	14.137	13.222	12.761	77	56	57	62	65	43	96	69	63	23	32	76	56	62	20	63	63	71	--	-	-	-	-	-	-	-	-	--
Unigene0000892	4.582	4.744	4.252	3.918	0.504	3.749	4.669	8.997	1.901	0	0	3.29	6.276	5.279	0	3.576	2.867	2.455	10	10	9	9	1	9	13	20	4	0	0	7	12	10	0	7	6	6	--	-	-	-	-	-	-	-	-	--
Unigene0000898	0	0	0.607	0	0.323	0.535	0	0	0	1.295	0.638	0.604	0	0	0.342	0	0	0	0	0	2	0	1	2	0	0	0	4	2	2	0	0	1	0	0	0	RXLR161	KAG6404541.1 hypothetical protein SASPL_136790 [Salvia splendens]	-	-	-	-	-	-	-	--
Unigene0000902	1.388	1.725	0	2.374	1.526	0	3.265	3.272	0	0.305	0.903	2.564	0.634	0.32	0.644	0	0.579	0	5	6	0	9	5	0	15	12	0	1	3	9	2	1	2	0	2	0	--	-	-	-	-	-	-	-	-	--
Unigene0000903	2.864	2.281	0.454	1.465	2.663	1.202	2.072	2.595	2.513	0.484	0.239	1.13	2.766	2.03	0.511	0.737	0.459	0.787	13	10	2	7	11	6	12	12	11	2	1	5	11	8	2	3	2	4	--	-	-	-	-	-	-	-	-	--
Unigene0000905	36.167	29.535	36.595	32.99	31.073	28.714	11.781	10.169	39.708	12.603	13.802	28.129	7.752	7.337	11.919	15.525	19.655	10.995	426	336	418	409	333	372	177	122	451	135	150	323	80	75	121	164	222	145	SWEET7	KAG8384813.1 hypothetical protein BUALT_Bualt04G0157400 [Buddleja alternifolia]	-	-	-	-	GO:0016021//integral component of membrane	-	-	--
Unigene0000907	15.395	14.421	8.693	14.974	17.323	14.33	11.494	14.395	14.444	20.152	22.246	12.031	8.786	12.247	25.092	15.939	9.938	13.422	42	38	23	43	43	43	40	40	38	50	56	32	21	29	59	39	26	41	--	-	-	-	-	-	-	-	-	--
Unigene0000908	0	0.627	3.122	0.575	1.331	1.652	3.798	0.595	2.512	0	0	0.621	2.073	2.093	0	0	0	0	0	1	5	1	2	3	8	1	4	0	0	1	3	3	0	0	0	0	--	-	-	-	-	-	-	-	-	--
Unigene0000909	1.539	2.732	0	0.836	1.692	0	2.241	1.943	0	1.693	1.668	0	0	0	0.766	2.697	3.899	2.553	7	12	0	4	7	0	13	9	0	7	7	0	0	0	3	11	17	13	--	-	-	-	-	-	-	-	-	--
Unigene0000910	1.785	0.924	0	0	0	0	0.933	0.292	0	0	0	0	0	0	2.071	0	0	0	6	3	0	0	0	0	4	1	0	0	0	0	0	0	6	0	0	0	--	-	-	-	-	-	-	-	-	--
Unigene0000917	0.562	0.465	0.464	0.214	0	1.022	0.441	1.324	0.699	0.371	0.853	1.038	2.437	3.755	1.565	2.632	1.055	1.706	5	4	4	2	0	10	5	12	6	3	7	9	19	29	12	21	9	17	--	-	-	-	-	-	-	-	-	--
Unigene0000921	2.217	4.208	0	1.053	1.218	0.336	2.897	1.814	0	0.406	1.201	0	0	0	0	2.472	3.468	5.94	6	11	0	3	3	1	10	5	0	1	3	0	0	0	0	6	9	18	--	-	-	-	-	-	-	-	-	--
Unigene0000923	0.6	0.466	0.927	0.427	0.659	1.635	0.118	0.442	1.088	0.165	0	0.769	0.342	3.281	0	0	0	0.402	4	3	6	3	4	12	1	3	7	1	0	5	2	19	0	0	0	3	--	GFP99380.1 hypothetical protein PHJA_002082100 [Phtheirospermum japonicum]	-	-	-	-	-	GO:0003676//nucleic acid binding;GO:0004523//RNA-DNA hybrid ribonuclease activity	-	--
Unigene0000924	0.432	0.391	1.67	0.667	0.593	2.11	0.423	1.166	2.015	0.059	0	0.166	2.402	2.052	0	0	0	0.145	8	7	30	13	10	43	10	22	36	1	0	3	39	33	0	0	0	3	--	GER47684.1 non-LTR retroelement reverse transcriptase-like protein [Striga asiatica]	-	-	-	-	-	-	-	--
Unigene0000936	1.297	3.222	1.07	0.986	2.565	0.236	2.236	0.509	1.076	1.141	2.53	1.33	2.664	1.195	2.708	0	0	0.463	5	12	4	4	9	1	11	2	4	4	9	5	9	4	9	0	0	2	--	-	-	-	-	-	-	-	-	--
Unigene0000939	8.405	7.281	8.078	8.854	7.667	5.874	7.262	8.308	7.649	5.847	6.073	9.267	6.918	5.731	3.715	2.423	0.835	1.532	147	123	137	163	122	113	162	148	129	93	98	158	106	87	56	38	14	30	--	-	-	-	-	-	-	-	-	--
Unigene0000940	4.528	6.027	4.669	5.531	4.799	8.968	12.297	10.161	6.708	14.047	6.484	9.455	1.846	2.422	9.381	5.049	4.722	7.366	28	36	28	36	27	61	97	64	40	79	37	57	10	13	50	28	28	51	--	-	-	-	-	-	-	-	-	--
Unigene0000945	0	0.594	0	0	0.315	0	0.675	1.127	0.595	0	0.622	0	2.948	0.661	2.997	0.32	0	0	0	2	0	0	1	0	3	4	2	0	2	0	9	2	9	1	0	0	--	-	-	-	-	-	-	-	-	--
Unigene0000954	5.251	4.964	0	4.555	4.517	1.661	5.728	4.035	2.605	1.255	0.247	2.576	9.903	8.945	0	0	0	0	23	21	0	21	18	8	32	18	11	5	1	11	38	34	0	0	0	0	--	-	-	-	-	-	-	-	-	--
Unigene0000956	2.615	3.083	2.739	2.523	3.538	6.622	3.344	2.647	3.213	3.849	4.012	2.642	1.01	1.159	5.556	1.346	1.175	1.473	65	74	66	66	80	181	106	67	77	87	92	64	22	25	119	30	28	41	BRL2	GFP86557.1 serine/threonine-protein kinase bri1-like 2 [Phtheirospermum japonicum]	-	-	-	-	GO:0005575//cellular_component;GO:0005886//plasma membrane;GO:0016020//membrane;GO:0016021//integral component of membrane;GO:0031224//intrinsic component of membrane;GO:0071944//cell periphery	GO:0000166//nucleotide binding;GO:0003674//molecular_function;GO:0003824//catalytic activity;GO:0004672//protein kinase activity;GO:0004674//protein serine/threonine kinase activity;GO:0004675//transmembrane receptor protein serine/threonine kinase activity;GO:0004888//transmembrane signaling receptor activity;GO:0005488//binding;GO:0005515//protein binding;GO:0005524//ATP binding;GO:0016301//kin…	GO:0003002//regionalization;GO:0006464//cellular protein modification process;GO:0006468//protein phosphorylation;GO:0006793//phosphorus metabolic process;GO:0006796//phosphate-containing compound metabolic process;GO:0006807//nitrogen compound metabolic process;GO:0006810//transport;GO:0007154//cell communication;GO:0007165//signal transduction;GO:0007166//cell surface receptor signaling pathway…	--
Unigene0000961	8.285	10.527	6.99	6.202	8.968	6.049	6.79	7.395	6.639	7.73	6.122	5.923	3.009	3.327	5.098	3.499	3.011	5.718	66	81	54	52	65	53	69	60	51	56	45	46	21	23	35	25	23	51	GIS	KAG8371827.1 hypothetical protein BUALT_Bualt12G0003600 [Buddleja alternifolia]	-	-	-	-	-	-	-	--
Unigene0000962	25.957	29.421	13.868	32.768	37.748	39.838	21.483	20.303	43.19	39.674	32.128	25.662	3.714	2.916	26.426	3.386	2.941	4.843	359	393	186	477	475	606	379	286	576	499	410	346	45	35	315	42	39	75	CUT1	PIN22550.1 Very-long-chain 3-oxoacyl-CoA synthase [Handroanthus impetiginosus]	Metabolism;Metabolism;Organismal Systems;Metabolism	Global and overview maps;Global and overview maps;Environmental adaptation;Lipid metabolism	ko01100//Metabolic pathways;ko01110//Biosynthesis of secondary metabolites;ko04626//Plant-pathogen interaction;ko00062//Fatty acid elongation	K15397;K15397;K15397;K15397	GO:0005575//cellular_component;GO:0005622//intracellular anatomical structure;GO:0005737//cytoplasm;GO:0005783//endoplasmic reticulum;GO:0005789//endoplasmic reticulum membrane;GO:0012505//endomembrane system;GO:0016020//membrane;GO:0016021//integral component of membrane;GO:0031224//intrinsic component of membrane;GO:0031984//organelle subcompartment;GO:0042175//nuclear outer membrane-endoplasmi…	GO:0003674//molecular_function;GO:0003824//catalytic activity;GO:0003985//acetyl-CoA C-acetyltransferase activity;GO:0004315//3-oxoacyl-[acyl-carrier-protein] synthase activity;GO:0016740//transferase activity;GO:0016746//acyltransferase activity;GO:0016747//acyltransferase activity, transferring groups other than amino-acyl groups;GO:0102336//3-oxo-arachidoyl-CoA synthase activity;GO:0102337//3-…	GO:0000902//cell morphogenesis;GO:0006082//organic acid metabolic process;GO:0006629//lipid metabolic process;GO:0006631//fatty acid metabolic process;GO:0006633//fatty acid biosynthetic process;GO:0006950//response to stress;GO:0008150//biological_process;GO:0008152//metabolic process;GO:0008610//lipid biosynthetic process;GO:0009058//biosynthetic process;GO:0009266//response to temperature stim…	--
Unigene0000965	21.336	22.515	15.867	23.584	28.185	26.3	16.887	20.142	8.085	35.643	37.13	22.938	58.541	62.639	47.844	0.686	0	0.183	104	106	75	121	125	141	105	100	38	158	167	109	250	265	201	3	0	1	--	GER42293.1 ribonuclease H-like superfamily protein, partial [Striga asiatica]	-	-	-	-	-	-	-	--
Unigene0000968	0.189	0	0	0	0	0.171	0	0.185	0.196	3.11	2.861	0	0	0	2.188	0	0.197	0.168	1	0	0	0	0	1	0	1	1	15	14	0	0	0	10	0	1	1	--	-	-	-	-	-	-	-	-	--
Unigene0000969	200.433	207.77	173.602	319.437	314.075	365.184	386.435	369.312	438.392	698.657	650.211	490.918	127.139	132.083	530.196	465.694	420.024	230.805	2530	2533	2125	4244	3607	5070	6222	4748	5336	8020	7573	6041	1406	1447	5768	5272	5084	3262	GPAT4	XP_011092551.1 glycerol-3-phosphate 2-O-acyltransferase 4 [Sesamum indicum]	Metabolism;Metabolism;Metabolism;Metabolism	Global and overview maps;Global and overview maps;Lipid metabolism;Lipid metabolism	ko01100//Metabolic pathways;ko01110//Biosynthesis of secondary metabolites;ko00564//Glycerophospholipid metabolism;ko00561//Glycerolipid metabolism	K13508;K13508;K13508;K13508	-	GO:0016746//acyltransferase activity;GO:0016787//hydrolase activity	GO:0008152//metabolic process	--
Unigene0000971	1.642	1.7	0	3.788	3.867	0	6.988	8.291	0	4.127	5.084	5.534	0	0	0	0	0	0	7	7	0	17	15	0	38	36	0	16	20	23	0	0	0	0	0	0	--	-	-	-	-	-	-	-	-	--
Unigene0000973	0.894	1.544	3.075	0.283	0.983	2.711	0.935	0.585	3.71	2.295	2.908	0	0	0	2.076	0.332	0.622	1.331	3	5	10	1	3	10	4	2	12	7	9	0	0	0	6	1	2	5	--	-	-	-	-	-	-	-	-	--
Unigene0000975	1.678	0.977	1.297	1.096	1.152	1.239	0.575	0.618	3.697	1.499	1.477	1.936	0.479	0.242	2.433	0.117	0.109	0.936	16	9	12	11	10	13	7	6	34	13	13	18	4	2	20	1	1	10	--	PIN11890.1 hypothetical protein CDL12_15503 [Handroanthus impetiginosus]	-	-	-	-	-	-	-	--
Unigene0000978	0.755	0.261	0.26	0	0.277	0.458	0.197	0.494	0.522	1.107	0.818	1.291	0	0	0.876	0	0	0	3	1	1	0	1	2	1	2	2	4	3	5	0	0	3	0	0	0	--	-	-	-	-	-	-	-	-	--
Unigene0000979	0.499	0.811	2.13	1.286	0.626	0.453	0.558	0.699	1.329	0.392	0.309	0.511	1.707	1.641	0.413	3.415	3.788	2.481	7	11	29	19	8	7	10	10	18	5	4	7	21	20	5	43	51	39	--	VFQ67795.1 unnamed protein product [Cuscuta campestris]	-	-	-	-	-	-	-	--
Unigene0000981	0.4	0	0.206	0.095	0.22	0.182	0.157	0	0.104	0	0	0	0.228	0.115	0	3.569	3.86	3.216	4	0	2	1	2	2	2	0	1	0	0	0	2	1	0	32	37	36	--	XP_017245741.1 PREDICTED: putative nuclease HARBI1 [Daucus carota subsp. sativus] [Daucus carota]	-	-	-	-	-	GO:0016788//hydrolase activity, acting on ester bonds	-	--
Unigene0000982	4.784	6.668	4.554	5.769	4.652	4.517	4.905	2.891	5.725	3.44	5.783	4.341	4.2	2.544	5.124	7.386	6.14	6.245	26	35	24	33	23	27	34	16	30	17	29	23	20	12	24	36	32	38	--	-	-	-	-	-	-	-	-	--
Unigene0000983	0.302	0	0.312	0	0.332	0	0.71	1.78	0.627	0.332	0	0.31	1.724	0.348	0.701	0	0	0.809	1	0	1	0	1	0	3	6	2	1	0	1	5	1	2	0	0	3	--	-	-	-	-	-	-	-	-	--
Unigene0000987	0.137	0	0.283	0	0	0.374	0.43	0.269	0.426	1.206	1.782	0.141	0	0	1.749	0	0	0.367	1	0	2	0	0	3	4	2	3	8	12	1	0	0	11	0	0	3	--	-	-	-	-	-	-	-	-	--
Unigene0000994	2.736	4.452	2.821	4.332	4.582	3.08	3.881	5.373	1.756	1.719	2.118	4.143	1.338	1.801	1.361	1.307	1.766	1.047	21	33	21	35	32	26	38	42	13	12	15	31	9	12	9	9	13	9	--	PRQ16677.1 putative RNA-directed DNA polymerase [Rosa chinensis]	-	-	-	-	-	-	-	--
Unigene0000996	7.599	9.32	6.847	9.113	8.677	5.299	7.288	6.375	5.815	10.141	10.115	10.747	14.064	16.024	10.358	5.183	4.386	4.547	206	244	180	260	214	158	252	176	152	250	253	284	334	377	242	126	114	138	ALY3	XP_011071459.1 protein ALWAYS EARLY 3 [Sesamum indicum]	-	-	-	-	-	-	-	MYB_related
Unigene0000997	0.554	0.246	0.245	0.301	0.13	0.719	0.372	0.117	0.533	2.48	2.616	0.244	0.045	0.274	4.591	1.015	0.165	0.601	14	6	6	8	3	20	12	3	13	57	61	6	1	6	100	23	4	17	--	PNX92269.1 cysteine-rich receptor-like protein kinase [Trifolium pratense]	-	-	-	-	-	-	-	--
Unigene0000998	5.683	5.119	1.048	7.331	6.144	0.378	1.739	1.043	0.91	5.385	3.555	0.569	6.17	5.856	3.86	1.082	0.915	0.66	123	107	22	167	121	9	48	23	19	106	71	12	117	110	72	21	19	16	--	PNX93586.1 ribonuclease H, partial [Trifolium pratense]	-	-	-	-	-	-	-	--
Unigene0001000	2.062	0.356	0.354	2.938	2.266	0.312	0.539	1.687	1.069	0.378	0.372	0.705	4.314	1.188	0	1.916	0.358	1.535	6	1	1	9	6	1	2	5	3	1	1	2	11	3	0	5	1	5	--	XP_017228643.1 PREDICTED: uncharacterized protein LOC108203940, partial [Daucus carota subsp. sativus] [Daucus carota]	-	-	-	-	-	GO:0003676//nucleic acid binding;GO:0008270//zinc ion binding	-	--
Unigene0001006	0	0.981	0.978	0.45	1.563	1.293	1.486	1.861	1.475	0	0	0.972	2.705	2.731	0	0	0	0	0	2	2	1	3	3	4	4	3	0	0	2	5	5	0	0	0	0	--	-	-	-	-	-	-	-	-	--
Unigene0001009	15.752	16.161	19.722	18.605	15.868	20.716	13.806	14.652	16.276	15.215	16.204	14.398	14.978	13.307	14.495	32.354	32.407	31.609	551	546	669	685	505	797	616	522	549	484	523	491	459	404	437	1015	1087	1238	AMPD	GER32275.1 AMP deaminase [Striga asiatica]	Metabolism;Metabolism;Metabolism	Global and overview maps;Global and overview maps;Nucleotide metabolism	ko01100//Metabolic pathways;ko01110//Biosynthesis of secondary metabolites;ko00230//Purine metabolism	K01490;K01490;K01490	GO:0005575//cellular_component;GO:0005622//intracellular anatomical structure;GO:0005634//nucleus;GO:0005737//cytoplasm;GO:0005739//mitochondrion;GO:0005740//mitochondrial envelope;GO:0005741//mitochondrial outer membrane;GO:0005783//endoplasmic reticulum;GO:0005829//cytosol;GO:0012505//endomembrane system;GO:0016020//membrane;GO:0016021//integral component of membrane;GO:0019867//outer membrane;…	GO:0000166//nucleotide binding;GO:0003674//molecular_function;GO:0003824//catalytic activity;GO:0003876//AMP deaminase activity;GO:0005488//binding;GO:0005515//protein binding;GO:0005524//ATP binding;GO:0016787//hydrolase activity;GO:0016810//hydrolase activity, acting on carbon-nitrogen (but not peptide) bonds;GO:0016814//hydrolase activity, acting on carbon-nitrogen (but not peptide) bonds, in …	GO:0000003//reproduction;GO:0001101//response to acid chemical;GO:0003006//developmental process involved in reproduction;GO:0006091//generation of precursor metabolites and energy;GO:0006139//nucleobase-containing compound metabolic process;GO:0006163//purine nucleotide metabolic process;GO:0006164//purine nucleotide biosynthetic process;GO:0006188//IMP biosynthetic process;GO:0006725//cellular …	--
Unigene0001014	0.285	0.295	0.368	0.474	0.392	0.324	0.951	0.63	0.296	0.627	0.618	0.585	0.733	0.575	0.248	5.17	5.43	6.88	4	4	5	7	5	5	17	9	4	8	8	8	9	7	3	65	73	108	--	-	-	-	-	-	-	-	-	--
Unigene0001015	0	0.278	1.661	0	0	1.464	0.21	0.264	2.227	0	0.291	3.029	0	0.309	0	1.796	2.52	1.918	0	1	6	0	0	6	1	1	8	0	1	11	0	1	0	6	9	8	--	-	-	-	-	-	-	GO:0004799//thymidylate synthase activity	GO:0009265//2'-deoxyribonucleotide biosynthetic process	--
Unigene0001020	0.495	1.025	0.851	0.627	0.181	1.35	0	0.81	1.369	0	0	1.016	0.188	0	0	0.368	2.581	0.442	3	6	5	4	1	9	0	5	8	0	0	6	1	0	0	2	15	3	--	-	-	-	-	-	GO:0005576//extracellular region	-	-	--
Unigene0001021	1.026	1.226	0.326	2.625	1.649	1.364	2.785	3.798	1.883	1.91	1.968	1.62	2.523	2.092	2.931	0.176	0.165	0.282	13	15	4	35	19	19	45	49	23	22	23	20	28	23	32	2	2	4	--	-	-	-	-	-	-	-	-	--
Unigene0001023	1.167	1.757	6.234	2.821	3.38	5.496	0.748	0.729	5.169	0.117	0.115	0	2.421	1.833	0.123	0	0	0.189	11	16	57	28	29	57	9	7	47	1	1	0	20	15	1	0	0	2	JAL3	GFQ01792.1 agglutinin, partial [Phtheirospermum japonicum]	-	-	-	-	-	-	-	--
Unigene0001025	28.467	24.733	25.263	23.276	24.074	20.609	14.12	15.511	20.024	14.267	18.776	13.074	8.276	6.419	10.803	12.254	9.789	13.019	373	313	321	321	287	297	236	207	253	170	227	167	95	73	122	144	123	191	Os03g0328900	XP_011080369.1 zinc finger CCCH domain-containing protein 46 [Sesamum indicum]	-	-	-	-	-	-	-	--
Unigene0001027	1.687	2.328	2.609	0.801	0.618	0	0.881	0.552	0.583	3.091	1.828	1.153	0.642	0.972	2.935	9.716	9.966	8.033	6	8	9	3	2	0	4	2	2	10	6	4	2	3	9	31	34	32	--	-	-	-	-	-	-	GO:0005198//structural molecule activity	-	--
Unigene0001031	265.489	260.484	305.728	270.748	231.421	304.567	269.976	275.524	303.839	223.884	232.162	351.956	373.182	376.478	191.418	131.629	121.559	138.784	9279	8793	10362	9960	7359	11708	12036	9808	10240	7116	7487	11992	11427	11420	5766	4126	4074	5431	R1	GFP88008.1 alpha-glucan water dikinase chloroplastic [Phtheirospermum japonicum]	-	-	-	-	GO:0005575//cellular_component;GO:0005622//intracellular anatomical structure;GO:0005737//cytoplasm;GO:0005739//mitochondrion;GO:0009507//chloroplast;GO:0009526//plastid envelope;GO:0009532//plastid stroma;GO:0009536//plastid;GO:0009570//chloroplast stroma;GO:0009941//chloroplast envelope;GO:0031967//organelle envelope;GO:0031975//envelope;GO:0043226//organelle;GO:0043227//membrane-bounded organe…	GO:0000166//nucleotide binding;GO:0003674//molecular_function;GO:0003824//catalytic activity;GO:0004672//protein kinase activity;GO:0004673//protein histidine kinase activity;GO:0005488//binding;GO:0005524//ATP binding;GO:0008986//pyruvate, water dikinase activity;GO:0016301//kinase activity;GO:0016740//transferase activity;GO:0016772//transferase activity, transferring phosphorus-containing grou…	GO:0000272//polysaccharide catabolic process;GO:0005975//carbohydrate metabolic process;GO:0005976//polysaccharide metabolic process;GO:0005982//starch metabolic process;GO:0005983//starch catabolic process;GO:0006073//cellular glucan metabolic process;GO:0006094//gluconeogenesis;GO:0006464//cellular protein modification process;GO:0006468//protein phosphorylation;GO:0006793//phosphorus metabolic…	--
Unigene0001034	1.271	2.851	1.966	4.226	2.095	0.963	2.158	1.456	2.196	0.932	0.459	1.521	2.659	2.928	0.737	1.889	1.104	2.27	6	13	9	21	9	5	13	7	10	4	2	7	11	12	3	8	5	12	--	-	-	-	-	-	-	-	-	--
Unigene0001039	5.795	5.074	0.034	4.184	4.731	0	2.518	3.024	0.103	0	0.036	2.106	0.567	0.153	0.038	0.185	0.173	0.089	175	148	1	133	130	0	97	93	3	0	1	62	15	4	1	5	5	3	--	PWA65713.1 transposase, mutator type [Artemisia annua]	-	-	-	-	-	GO:0008270//zinc ion binding	-	--
Unigene0001040	3.617	3.052	23.485	4.455	5.743	12.058	7.352	8.155	25.98	7.66	10.454	6.047	1.223	1.544	14.145	56.912	51.413	70.354	27	22	170	35	39	99	70	62	187	52	72	44	8	10	91	381	368	588	--	-	-	-	-	-	-	-	-	--
Unigene0001046	0.25	0.388	1.289	0	0	0.909	0	0	0.648	0.55	1.219	0.256	0	0	0.435	0.418	0	0.335	2	3	10	0	0	8	0	0	5	4	9	2	0	0	3	3	0	3	--	-	-	-	-	-	-	-	-	--
Unigene0001055	12.399	13.571	8.402	19.858	10.123	12.561	21.385	17.391	11.021	14.024	16.893	17.806	13.344	17.96	11.92	7.11	3.694	11.707	35	37	23	59	26	39	77	50	30	36	44	49	33	44	29	18	10	37	--	-	-	-	-	-	-	-	-	--
Unigene0001058	0.239	0.248	0.741	0	0	1.089	0.188	0	1.242	0	0	0	0	0	0	1.602	1.498	2.78	1	1	3	0	0	5	1	0	5	0	0	0	0	0	0	6	6	13	--	PWA74034.1 RNA-directed DNA polymerase, eukaryota, Reverse transcriptase zinc-binding domain protein [Artemisia annua]	-	-	-	-	-	-	-	--
Unigene0001059	46.499	43.719	12.091	26.409	24.61	15.476	8.505	8.571	22.274	19.32	17.854	21.619	5.795	7.407	9.112	5.458	5.904	3.491	1273	1156	321	761	613	466	297	239	588	481	451	577	139	176	215	134	155	107	VIP2	XP_011098565.1 inositol hexakisphosphate and diphosphoinositol-pentakisphosphate kinase 1 isoform X2 [Sesamum indicum]	Environmental Information Processing	Signal transduction	ko04070//Phosphatidylinositol signaling system	K13024	-	-	-	--
Unigene0001061	1.967	1.455	1.545	2.269	3.191	2.129	7.49	6.575	9.373	9.166	7.765	9.512	4.971	3.076	9.726	10.966	13.089	7.78	42	30	32	51	62	50	204	143	193	178	153	198	93	57	179	210	268	186	At4g04980	GER36492.1 hydroxyproline-rich glycoprotein [Striga asiatica]	-	-	-	-	-	-	-	--
Unigene0001064	0	0	0	0.178	0.206	0.171	0	0.184	0.974	0.206	0.611	0.385	0	0	2.397	1.047	2.154	2.516	0	0	0	1	1	1	0	1	5	1	3	2	0	0	11	5	11	15	--	-	-	-	-	-	-	-	-	--
Unigene0001074	18.968	15.655	36.853	13.581	12.388	29.243	27.37	26.181	33.355	31.136	25.026	25.661	17.885	25.339	23.603	147.435	127.286	69.483	69	55	130	52	41	117	127	97	117	103	84	91	57	80	74	481	444	283	--	-	-	-	-	-	-	-	-	--
Unigene0001079	1.25	0.996	2.281	0.914	1.163	2.274	1.357	1.605	1.097	0	0.208	1.085	0.22	0.443	0	0.536	0.903	0.859	13	10	23	10	11	26	18	17	11	0	2	11	2	4	0	5	9	10	--	-	-	-	-	-	-	-	-	--
Unigene0001082	15.786	15.015	18.396	21.582	13.965	16.686	18.714	20.161	18.633	8.75	9.458	19.089	18.457	20.111	7.445	25.901	21.28	21.205	123	113	139	177	99	143	186	160	140	62	68	145	126	136	50	181	159	185	--	-	-	-	-	-	-	-	-	--
Unigene0001083	1.564	1.079	0.597	0.825	0.637	0.527	1.044	1.308	0.36	1.019	1.695	2.08	1.19	0.934	0.605	0	0.121	0.052	27	18	10	15	10	10	23	23	6	16	27	35	18	14	9	0	2	1	--	-	-	-	-	-	-	-	-	--
Unigene0001088	0.355	0	0.366	0.169	0.976	0.646	0.139	0.174	0.552	0	0.192	0.182	0.608	0.614	0.206	0	0	0	2	0	2	1	5	4	1	1	3	0	1	1	3	3	1	0	0	0	--	XP_042038361.1 uncharacterized protein LOC121784262 [Salvia splendens]	-	-	-	-	-	-	-	--
Unigene0001095	0.503	0.782	3.115	0.239	0.553	1.831	1.579	2.472	2.089	1.661	1.364	1.549	0.575	1.16	1.46	0.561	0.525	1.799	2	3	12	1	2	8	8	10	8	6	5	6	2	4	5	2	2	8	--	-	-	-	-	-	-	-	-	--
Unigene0001096	7.854	6.099	2.025	7.929	9.712	1.339	6.542	6.266	2.545	1.08	1.064	2.014	7.284	11.878	1.139	4.379	14.334	8.769	16	12	4	17	18	3	17	13	5	2	2	4	13	21	2	8	28	20	--	-	-	-	-	-	-	-	-	--
Unigene0001101	2.724	1.952	3.457	4.778	2.533	3.429	4.435	2.674	4.563	4.608	2.271	3.654	0.717	0.966	2.431	0.701	0.656	0.374	13	9	16	24	11	18	27	13	21	20	10	17	3	4	10	3	3	2	--	-	-	-	-	-	-	-	-	--
Unigene0001102	19.209	19.513	5.045	18.164	18.822	4.613	12.502	12.365	5.544	5.081	5.008	9.294	8.998	8.874	5.256	5.152	6.614	8.416	212	208	54	211	189	56	176	139	59	51	51	100	87	85	50	51	70	104	LIMYB	GFP86310.1 zinc finger CCCH domain-containing protein 43 [Phtheirospermum japonicum]	-	-	-	-	-	-	-	--
Unigene0001108	1.573	2.28	2.595	3.885	1.729	0.858	3.452	2.779	2.936	1.383	2.386	4.194	0	0	1.46	3.858	2.296	3.933	5	7	8	13	5	3	14	9	9	4	7	13	0	0	4	11	7	14	--	-	-	-	-	-	-	-	-	--
Unigene0001111	0	0	2.487	0.655	0.379	0	0	0	0.357	0	0	0	0	0	0	1.921	1.796	1.538	0	0	7	2	1	0	0	0	1	0	0	0	0	0	0	5	5	5	--	-	-	-	-	-	-	-	-	--
Unigene0001113	39.383	42.808	48.8	46.522	50.508	45.515	39.318	36.875	51.442	38.539	38.082	38.338	77.403	76.714	49.878	58.312	55.68	49.561	863	906	1037	1073	1007	1097	1099	823	1087	768	770	819	1486	1459	942	1146	1170	1216	PYD1	XP_011084738.2 dihydropyrimidine dehydrogenase (NADP(+)), chloroplastic [Sesamum indicum]	Metabolism;Metabolism;Metabolism;Metabolism	Global and overview maps;Nucleotide metabolism;Metabolism of other amino acids;Metabolism of cofactors and vitamins	ko01100//Metabolic pathways;ko00240//Pyrimidine metabolism;ko00410//beta-Alanine metabolism;ko00770//Pantothenate and CoA biosynthesis	K00207;K00207;K00207;K00207	GO:0005575//cellular_component;GO:0005622//intracellular anatomical structure;GO:0005737//cytoplasm;GO:0005829//cytosol;GO:0009507//chloroplast;GO:0009532//plastid stroma;GO:0009536//plastid;GO:0009570//chloroplast stroma;GO:0043226//organelle;GO:0043227//membrane-bounded organelle;GO:0043229//intracellular organelle;GO:0043231//intracellular membrane-bounded organelle	GO:0000166//nucleotide binding;GO:0002054//nucleobase binding;GO:0002058//uracil binding;GO:0002061//pyrimidine nucleobase binding;GO:0003674//molecular_function;GO:0003824//catalytic activity;GO:0003954//NADH dehydrogenase activity;GO:0004152//dihydroorotate dehydrogenase activity;GO:0004159//dihydropyrimidine dehydrogenase (NAD+) activity;GO:0005488//binding;GO:0005506//iron ion binding;GO:0005…	GO:0001505//regulation of neurotransmitter levels;GO:0006082//organic acid metabolic process;GO:0006139//nucleobase-containing compound metabolic process;GO:0006144//purine nucleobase metabolic process;GO:0006145//purine nucleobase catabolic process;GO:0006206//pyrimidine nucleobase metabolic process;GO:0006207//'de novo' pyrimidine nucleobase biosynthetic process;GO:0006208//pyrimidine nucleobas…	--
Unigene0001116	1.331	1.484	0.95	2.87	2.194	1.722	2.448	2.161	2.654	0.957	0.555	1.26	3.155	2.831	0.297	1.256	1.495	1.875	26	28	18	59	39	37	61	43	50	17	10	24	54	48	5	22	28	41	--	XP_017247691.1 PREDICTED: uncharacterized protein LOC108218987 [Daucus carota subsp. sativus] [Daucus carota]	-	-	-	-	-	-	GO:0015074//DNA integration	--
Unigene0001117	3.662	5.688	4.554	4.503	3.907	4.309	4.898	3.913	5.586	4.501	3.853	4.088	2.213	3.972	4.874	6.005	6.515	6.638	34	51	41	44	33	44	58	37	50	38	33	37	18	32	39	50	58	69	--	XP_011077502.1 uncharacterized protein LOC105161501 [Sesamum indicum]	-	-	-	-	-	-	-	--
Unigene0001119	5.655	5.983	7.1	4.322	6.486	5.03	4.723	5.432	5.1	3.65	5.596	3.027	1.123	1.7	3.566	2.742	5.257	4.612	46	47	56	37	48	45	49	45	40	27	42	24	8	12	25	20	41	42	--	GFP99024.1 hypothetical protein PHJA_002046300 [Phtheirospermum japonicum]	-	-	-	-	-	-	-	--
Unigene0001123	58.638	58.032	50.509	130.59	120.508	124.245	62.386	64.74	102.313	80.498	89.732	100.009	62.081	55.441	46.705	24.125	22.183	23.473	1767	1689	1476	4142	3304	4118	2398	1987	2973	2206	2495	2938	1639	1450	1213	652	641	792	PRO2	GFP86355.1 delta-1-pyrroline-5-carboxylate synthase [Phtheirospermum japonicum]	Metabolism;Metabolism;Metabolism;Metabolism	Global and overview maps;Global and overview maps;Global and overview maps;Amino acid metabolism	ko01100//Metabolic pathways;ko01110//Biosynthesis of secondary metabolites;ko01230//Biosynthesis of amino acids;ko00330//Arginine and proline metabolism	K12657;K12657;K12657;K12657	-	GO:0003991//acetylglutamate kinase activity;GO:0004349//glutamate 5-kinase activity;GO:0004350//glutamate-5-semialdehyde dehydrogenase activity;GO:0008804//carbamate kinase activity;GO:0016491//oxidoreductase activity;GO:0017084//delta1-pyrroline-5-carboxylate synthetase activity;GO:0033862//UMP kinase activity	GO:0006520//cellular amino acid metabolic process;GO:0006561//proline biosynthetic process;GO:0006592//ornithine biosynthetic process;GO:0015949//nucleobase-containing small molecule interconversion	--
Unigene0001126	22.062	21.407	6.789	26.667	26.279	6.826	12.043	11.114	7.666	1.397	1.502	9.834	14.37	15.039	0.804	8.242	6.143	7.428	191	179	57	243	207	65	133	98	64	11	12	83	109	113	6	64	51	72	--	-	-	-	-	-	-	-	-	--
Unigene0001127	3.643	4.232	2.565	4.305	4.883	4.281	1.881	1.57	2.672	1.27	1.348	0.729	0.203	0.512	0.722	4.755	3.15	3.333	41	46	28	51	50	53	27	18	29	13	14	8	2	5	7	48	34	42	--	-	-	-	-	-	-	-	-	--
Unigene0001128	217.253	227.075	236.661	230.853	222.753	272.206	146.157	135.763	214.599	146.302	167.605	148.897	33.765	26.792	71.36	139.758	120.239	103.1	1579	1594	1668	1766	1473	2176	1355	1005	1504	967	1124	1055	215	169	447	911	838	839	GLO	GFP93187.1 floral homeotic protein globosa [Phtheirospermum japonicum]	-	-	-	-	GO:0005575//cellular_component;GO:0005622//intracellular anatomical structure;GO:0005634//nucleus;GO:0005737//cytoplasm;GO:0043226//organelle;GO:0043227//membrane-bounded organelle;GO:0043229//intracellular organelle;GO:0043231//intracellular membrane-bounded organelle	GO:0000976//transcription cis-regulatory region binding;GO:0000977//RNA polymerase II transcription regulatory region sequence-specific DNA binding;GO:0001067//transcription regulatory region nucleic acid binding;GO:0003674//molecular_function;GO:0003676//nucleic acid binding;GO:0003677//DNA binding;GO:0003690//double-stranded DNA binding;GO:0003700//DNA-binding transcription factor activity;GO:0…	GO:0000003//reproduction;GO:0003002//regionalization;GO:0003006//developmental process involved in reproduction;GO:0006139//nucleobase-containing compound metabolic process;GO:0006351//transcription, DNA-templated;GO:0006355//regulation of transcription, DNA-templated;GO:0006357//regulation of transcription by RNA polymerase II;GO:0006725//cellular aromatic compound metabolic process;GO:0006807//…	MIKC
Unigene0001132	0.803	1.454	1.862	0.953	0.441	1.095	1.416	2.364	3.538	3.53	2.392	1.029	2.977	3.006	10.477	0	0	0	4	7	9	5	2	6	9	12	17	16	11	5	13	13	45	0	0	0	HTB1	XP_023918988.1 histone H2B [Quercus suber]	-	-	-	-	GO:0005669//transcription factor TFIID complex	GO:0003677//DNA binding	GO:0006352//DNA-templated transcription, initiation	--
Unigene0001133	7.435	11.027	0	0	0.221	0.183	0	0	0.208	0.221	0.218	0.618	0.229	0	1.166	0	0	0	37	53	0	0	1	1	0	0	1	1	1	3	1	0	5	0	0	0	HTB1	XP_023908873.1 histone H2B-like [Quercus suber]	-	-	-	-	GO:0005669//transcription factor TFIID complex	GO:0003677//DNA binding	GO:0006352//DNA-templated transcription, initiation	--
Unigene0001135	2.97	1.611	3.062	2.553	2.798	2.829	1.774	3.054	3.373	3.887	4.138	1.741	1.453	2.281	7.219	1.104	1.18	1.01	21	11	21	19	18	22	16	22	23	25	27	12	9	14	44	7	8	8	--	-	-	-	-	-	-	-	-	--
Unigene0001137	3.474	3.963	163.086	4.512	4.207	60.841	1.056	1.253	47.269	1.169	0.845	4.508	5.34	5.064	0.822	180.527	164.631	196.646	49	54	2231	67	54	944	19	18	643	15	11	62	66	62	10	2284	2227	3106	--	KAG8377625.1 hypothetical protein BUALT_Bualt08G0052500 [Buddleja alternifolia]	-	-	-	-	-	-	-	--
Unigene0001138	0.265	1.645	1.912	2.516	0.873	0.722	0.623	1.3	0.824	0.291	0.287	1.087	1.814	1.831	0.615	0.591	0.276	0.946	1	6	7	10	3	3	3	5	3	1	1	4	6	6	2	2	1	4	--	-	-	-	-	-	-	-	-	--
Unigene0001141	2.597	1.821	0.086	3.979	2.117	0	2.167	1.727	0	0.737	0.726	1.632	1.625	1.448	0	2.241	1.66	1.421	31	21	1	50	23	0	33	21	0	8	8	19	17	15	0	24	19	19	--	GFP89394.1 uncharacterized n-acetyltransferase ycf52 [Phtheirospermum japonicum]	-	-	-	-	-	-	-	--
Unigene0001153	3.259	3.815	7.598	4.173	2.648	10.564	7.332	6.539	10.874	12.933	15.357	9.739	0	0	15.455	0	0	0	23	26	52	31	17	82	66	47	74	83	100	67	0	0	94	0	0	0	--	-	-	-	-	-	-	-	-	--
Unigene0001156	5.052	4.674	3.331	3.659	3.118	4.349	2.662	3.029	4.016	1.776	1.01	5.735	2.765	2.577	2.282	4.317	4.254	5.474	244	218	156	186	137	231	164	149	187	78	45	270	117	108	95	187	197	296	IST1	PWA80394.1 vacuolar protein sorting-associated protein Ist1 [Artemisia annua]	-	-	-	-	-	-	GO:0015031//protein transport	--
Unigene0001157	1.924	1.743	1.488	2.114	1.718	1.749	2.734	3.365	3.118	2.512	3.78	2.837	1.167	0.762	2.791	0.469	1.129	1.128	32	28	24	37	26	32	58	57	50	38	58	46	17	11	40	7	18	21	--	PWA65713.1 transposase, mutator type [Artemisia annua]	-	-	-	-	-	GO:0008270//zinc ion binding	-	--
Unigene0001162	1.749	1.267	0.361	1.661	3.075	0.477	0.685	0.515	0.181	0.385	0.379	0.359	0.2	1.007	0.203	0.78	0.729	0.469	10	7	2	10	16	3	5	3	1	2	2	2	1	5	1	4	4	3	--	-	-	-	-	-	-	GO:0003676//nucleic acid binding;GO:0004523//RNA-DNA hybrid ribonuclease activity	-	--
Unigene0001165	0.332	0.688	0.685	1.577	0.73	0.604	0.911	0.326	0	0	0.54	0.851	1.137	3.06	0.578	2.776	1.039	1.927	2	4	4	10	4	4	7	2	0	0	3	5	6	16	3	15	6	13	--	-	-	-	-	-	-	-	-	--
Unigene0001168	0.674	2.442	4.516	1.44	2.407	6.585	0.396	0.827	5.59	0	0.183	3.974	4.999	5.24	0	0.939	1.581	0.752	4	14	26	9	13	43	3	5	32	0	1	23	26	27	0	5	9	5	--	PRQ19557.1 putative RNA-directed DNA polymerase [Rosa chinensis]	-	-	-	-	-	-	-	--
Unigene0001174	1.105	0.915	2.507	2.519	2.672	2.612	0.52	0.434	0.688	0.486	0.718	0.907	0.252	1.782	1.026	1.232	0.691	1.184	5	4	11	12	11	13	3	2	3	2	3	4	1	7	4	5	3	6	--	-	-	-	-	-	-	-	-	--
Unigene0001186	0	0	0	0.262	0	0	2.159	1.893	0	0	0	0.283	0.629	0.635	0	1.229	2.011	1.23	0	0	0	1	0	0	10	7	0	0	0	1	2	2	0	4	7	5	--	-	-	-	-	-	-	GO:0043767//pyrrolysyl-tRNA synthetase activity	GO:0006418//tRNA aminoacylation for protein translation	--
Unigene0001188	6.464	5.603	4.341	2.761	4.737	5.877	6.207	7.724	4.209	7.053	6.3	3.392	3.832	3.926	5.698	2.123	1.359	3.133	129	108	84	58	86	129	158	157	81	128	116	66	67	68	98	38	26	70	--	-	-	-	-	-	-	GO:0016835//carbon-oxygen lyase activity	GO:0019509//L-methionine salvage from methylthioadenosine	--
Unigene0001189	1.728	2.403	3.309	1.923	2.062	2.514	0.658	0.776	1.894	1.303	1.124	2.532	1.296	1.422	1.031	2.587	2.78	2.954	35	47	65	41	38	56	17	16	37	24	21	50	23	25	18	47	54	67	--	XP_022033046.1 protein ALP1-like [Helianthus annuus]	-	-	-	-	-	-	-	--
Unigene0001194	0	0	2.554	0	0	0	0	0	2.14	0	0	0	0	0	0	4.449	5.022	5.53	0	0	18	0	0	0	0	0	15	0	0	0	0	0	0	29	35	45	--	-	-	-	-	-	-	-	-	--
Unigene0001196	1.242	1.052	1.863	0.858	0.869	3.081	0.62	0.998	3.397	3.105	2.203	0.579	0.773	0.26	3.276	1.259	1.413	0.908	11	9	16	8	7	30	7	9	29	25	18	5	6	2	25	10	12	9	--	-	-	-	-	-	-	GO:0004017//adenylate kinase activity	GO:0009151//purine deoxyribonucleotide metabolic process	--
Unigene0001198	10.021	9.594	7.074	10.578	8.329	9.307	13.684	15.904	6.555	10.229	10.12	10.279	7.625	8.111	6.876	19.543	16.106	14.21	279	258	191	310	211	285	486	451	176	259	260	279	186	196	165	488	430	443	GIP	PNX86003.1 retrotransposon protein [Trifolium pratense]	-	-	-	-	-	GO:0043531//ADP binding	-	--
Unigene0001205	2.474	5.123	0	3.395	3.324	0.25	1.293	0.27	0	0.302	0.596	0.564	5.962	3.484	0.957	0.613	0.287	0	9	18	0	13	11	1	6	1	0	1	2	2	19	11	3	2	1	0	--	-	-	-	-	-	-	-	-	--
Unigene0001206	5.366	3.419	4.256	3.137	4.083	1.876	7.443	4.053	6.421	3.631	3.579	1.694	4.711	3.329	0.479	0	0.43	0	13	8	10	8	9	5	23	10	15	8	8	4	10	7	1	0	1	0	--	-	-	-	-	-	-	-	-	--
Unigene0001207	2.499	4.852	2.577	5.342	4.12	3.976	1.469	0.92	2.268	3.092	5.078	2.564	3.566	1.8	5.799	6.27	0.977	3.627	8	15	8	18	12	14	6	3	7	9	15	8	10	5	16	18	3	13	--	-	-	-	-	-	-	-	-	--
Unigene0001214	45.935	43.666	52.48	42.633	32.053	36.493	22.308	21.16	32.309	18.832	18.225	21.789	42.884	42.372	23.671	16.48	14.168	18.576	1038	953	1150	1014	659	907	643	487	704	387	380	480	849	831	461	334	307	470	--	XP_012856891.1 PREDICTED: uncharacterized protein LOC105976121 [Erythranthe guttata]	-	-	-	-	-	GO:0008234//cysteine-type peptidase activity	GO:0006508//proteolysis	--
Unigene0001215	3.462	3.584	3.85	4.321	3.581	2.592	4.63	3.399	2.182	5.225	5.738	4.874	0.852	1.095	4.174	4.163	5.875	5.699	51	51	55	67	48	42	87	51	31	70	78	70	11	14	53	55	83	94	Pol	XP_022032628.1 uncharacterized protein LOC110933730 [Helianthus annuus]	-	-	-	-	-	GO:0003964//RNA-directed DNA polymerase activity	GO:0000373//Group II intron splicing	--
Unigene0001218	0.787	0.453	0.992	0.665	0.673	2.784	1.646	1.546	1.633	1.924	1.422	3.231	0	0	0.914	0	0.274	0.078	9	5	11	8	7	35	24	18	18	20	15	36	0	0	9	0	3	1	--	XP_015387963.1 uncharacterized protein LOC107177920 [Citrus sinensis]	-	-	-	-	-	-	-	--
Unigene0001219	0	0	0.971	0	0	0.571	0.492	1.849	0.325	0	0.34	0.322	2.866	0.723	0	1.05	0.327	1.121	0	0	3	0	0	2	2	6	1	0	1	1	8	2	0	3	1	4	--	XP_015387963.1 uncharacterized protein LOC107177920 [Citrus sinensis]	-	-	-	-	-	-	-	--
Unigene0001222	2.16	1.957	1.671	2.694	1.336	1.228	1.27	1.723	1.12	1.93	2.049	2.493	0.925	0.311	0.783	2.108	0.845	1.085	16	14	12	21	9	10	12	13	8	13	14	18	6	2	5	14	6	9	--	-	-	-	-	-	-	-	-	--
Unigene0001227	2.79	2.451	0.262	2.57	3.159	0.538	2.121	2.075	0.263	0.465	0.641	1.821	0.096	0.097	0.49	0.094	0.088	0.075	33	28	3	32	34	7	32	25	3	5	7	21	1	1	5	1	1	1	--	-	-	-	-	-	-	-	-	--
Unigene0001246	5.217	4.227	0	0	0	0	0	0.223	0.235	0.249	0	0	0.518	0	0.263	0	0	0	23	18	0	0	0	0	0	1	1	1	0	0	2	0	1	0	0	0	rpl1802	BAJ97000.1 predicted protein [Hordeum vulgare subsp. vulgare] [Hordeum vulgare]	Genetic Information Processing	Translation	ko03010//Ribosome	K02883	-	-	-	--
Unigene0001248	7.143	5.603	6.696	7.815	5.948	7.478	8.145	7.863	14.367	1.19	0.938	5.107	4.694	6.484	0	0	0.451	0.58	33	25	30	38	25	38	48	37	64	5	4	23	19	26	0	0	2	3	--	-	-	-	-	-	-	-	-	--
Unigene0001250	2.141	0.887	1.766	0.814	0.941	0.389	0.671	1.261	1.776	0.471	0.928	2.635	0	0	0	3.342	1.34	0.765	5	2	4	2	2	1	2	3	4	1	2	6	0	0	0	7	3	2	--	-	-	-	-	-	-	-	-	--
Unigene0001254	1.6	2.539	0.77	1.621	2.461	1.648	2.006	1.57	1.216	1.759	2.196	1.203	0.852	2.58	1.114	0.238	0.334	0.286	15	23	7	16	21	17	24	15	11	15	19	11	7	21	9	2	3	3	ZEP	GFQ01292.1 zeaxanthin epoxidase chloroplastic [Phtheirospermum japonicum]	Metabolism;Metabolism;Metabolism	Global and overview maps;Global and overview maps;Metabolism of terpenoids and polyketides	ko01100//Metabolic pathways;ko01110//Biosynthesis of secondary metabolites;ko00906//Carotenoid biosynthesis	K09838;K09838;K09838	-	GO:0016491//oxidoreductase activity;GO:0016647//oxidoreductase activity, acting on the CH-NH group of donors, oxygen as acceptor;GO:0016701//oxidoreductase activity, acting on single donors with incorporation of molecular oxygen;GO:0018659//4-hydroxybenzoate 3-monooxygenase activity;GO:0045550//geranylgeranyl reductase activity;GO:0071949//FAD binding	GO:0006744//ubiquinone biosynthetic process;GO:0015995//chlorophyll biosynthetic process;GO:0018874//benzoate metabolic process;GO:0030494//bacteriochlorophyll biosynthetic process	--
Unigene0001257	3.786	3.618	3.303	3.781	2.774	1.5	3.348	3.05	1.611	3.416	1.578	2.091	3.546	2.684	3.266	1.407	0.304	0.433	39	36	33	41	26	17	44	32	16	32	15	21	32	24	29	13	3	5	--	KAH9615786.1 hypothetical protein KSS87_003281 [Heliosperma pusillum]	-	-	-	-	-	-	-	--
Unigene0001261	0.709	0	0	0	0	0	1.389	1.739	1.102	3.506	4.223	2.18	1.617	1.225	1.233	2.765	4.064	3.48	2	0	0	0	0	0	5	5	3	9	11	6	4	3	3	7	11	11	--	-	-	-	-	-	-	-	-	--
Unigene0001263	1.969	0.892	1.142	2.455	2.84	1.454	0.868	1.087	0.893	0.812	0.4	0.505	3.371	4.821	0.286	0.412	0.898	0.55	16	7	9	21	21	13	9	9	7	6	3	4	24	34	2	3	7	5	--	-	-	-	-	-	GO:0005634//nucleus	-	-	--
Unigene0001271	0	0	0	0.854	0.987	0	0.47	0	0.311	0.988	0	0	0.684	1.38	0	0	0	0	0	0	0	3	3	0	2	0	1	3	0	0	2	4	0	0	0	0	--	-	-	-	-	-	-	-	-	--
Unigene0001272	2.71	3.608	0	4.414	2.979	0	0.304	1.521	0	0	0	3.177	0	0	0	0	0	0	7	9	0	12	7	0	1	4	0	0	0	8	0	0	0	0	0	0	--	-	-	-	-	-	-	-	-	--
Unigene0001277	9.785	6.432	5.766	3.837	2.048	3.813	3.531	3.355	3.382	3.757	3.03	3.824	1.418	1.074	1.622	5.888	3.239	5.41	63	40	36	26	12	27	29	22	21	22	18	24	8	6	9	34	20	39	--	XP_038977606.1 uncharacterized protein LOC120108118 [Phoenix dactylifera]	-	-	-	-	-	GO:0003676//nucleic acid binding;GO:0008270//zinc ion binding	-	--
Unigene0001278	1.718	0.889	0	2.04	1.888	0	0	0	0	0	0	0	0.981	3.959	0	0	0	0	4	2	0	5	4	0	0	0	0	0	0	0	2	8	0	0	0	0	--	XP_011071645.1 uncharacterized protein LOC105157045 [Sesamum indicum]	-	-	-	-	-	-	-	--
Unigene0001279	2.38	0.616	0.614	0	0	2.705	1.399	1.753	2.468	0	0	0	8.15	3.428	0	5.308	4.344	2.657	4	1	1	0	0	5	3	3	4	0	0	0	12	5	0	8	7	5	--	KAG8362830.1 hypothetical protein BUALT_BualtUnG0033100 [Buddleja alternifolia]	-	-	-	-	-	-	-	--
Unigene0001282	3.112	3.491	0.267	3.08	2.565	0.472	2.745	3.056	0.672	0.428	0.703	2.128	0.74	0.299	1.505	0	0	0	24	26	2	25	18	4	27	24	5	3	5	16	5	2	10	0	0	0	--	PIN11890.1 hypothetical protein CDL12_15503 [Handroanthus impetiginosus]	-	-	-	-	-	-	-	--
Unigene0001285	3.937	2.717	0.677	0.623	1.442	1.193	5.144	6.12	0.34	1.082	1.067	0.673	10.484	10.583	0	1.829	1.711	2.637	12	8	2	2	4	4	20	19	1	3	3	2	28	28	0	5	5	9	--	-	-	-	-	-	-	-	-	--
Unigene0001288	2.985	3.741	0.972	1.492	0.691	1.714	2.094	1.234	0.326	3.8	5.107	0.967	0.179	1.448	6.197	0	0	0	19	23	6	10	4	12	17	8	2	22	30	6	1	8	34	0	0	0	--	-	-	-	-	-	-	-	-	--
Unigene0001289	5.033	5.135	2.9	4.008	3.335	4.509	3.772	6.032	4.682	4.07	3.53	5.618	2.366	2.644	2.834	0	0	0.066	68	67	38	57	41	67	65	83	61	50	44	74	28	31	33	0	0	1	--	-	-	-	-	-	-	-	-	--
Unigene0001290	1.742	0.451	1.946	0	0	1.32	1.479	2.28	4.215	2.554	1.73	4.02	1.822	0.836	5.052	4.693	3.027	1.944	12	3	13	0	0	10	13	16	28	16	11	27	11	5	30	29	20	15	--	-	-	-	-	-	-	-	-	--
Unigene0001293	30.911	36.623	51.701	56.414	61.176	47.612	59.625	61.428	51.994	38.311	36.493	47.506	42.678	42.347	14.42	223.966	191.859	128.928	291	333	472	559	524	493	716	589	472	328	317	436	352	346	117	1891	1732	1359	D14L	AWN64537.1 KAI2c [Orobanche cernua]	-	-	-	-	-	GO:0003674//molecular_function;GO:0003824//catalytic activity;GO:0047570//3-oxoadipate enol-lactonase activity;GO:0070205//2-succinyl-6-hydroxy-2,4-cyclohexadiene-1-carboxylate synthase activity	GO:0009102//biotin biosynthetic process;GO:0009234//menaquinone biosynthetic process;GO:0015979//photosynthesis;GO:0042952//beta-ketoadipate pathway	--
Unigene0001298	254.071	268.625	354.856	274.645	265.486	258.881	326.72	329.105	241.31	270.849	269.661	249.966	648.822	665.019	223.345	206.933	207.812	230.409	4159	4247	5633	4732	3954	4661	6822	5487	3809	4032	4073	3989	9305	9448	3151	3038	3262	4223	FLZ8	GFP92312.1 hypothetical protein PHJA_001375300 [Phtheirospermum japonicum]	-	-	-	-	GO:0000932//P-body;GO:0005575//cellular_component;GO:0005622//intracellular anatomical structure;GO:0005737//cytoplasm;GO:0010494//cytoplasmic stress granule;GO:0032991//protein-containing complex;GO:0035770//ribonucleoprotein granule;GO:0036464//cytoplasmic ribonucleoprotein granule;GO:0043226//organelle;GO:0043228//non-membrane-bounded organelle;GO:0043229//intracellular organelle;GO:0043232//i…	GO:0003674//molecular_function;GO:0005488//binding;GO:0043167//ion binding;GO:0043169//cation binding;GO:0046872//metal ion binding	GO:0000003//reproduction;GO:0001101//response to acid chemical;GO:0003006//developmental process involved in reproduction;GO:0007275//multicellular organism development;GO:0008150//biological_process;GO:0009719//response to endogenous stimulus;GO:0009725//response to hormone;GO:0009737//response to abscisic acid;GO:0009791//post-embryonic development;GO:0010033//response to organic substance;GO:0…	--
Unigene0001299	3.273	2.965	3.375	0	0	1.116	0.321	0.803	0.848	1.349	1.33	0.42	0.467	0	0.949	0.912	0	0	8	7	8	0	0	3	1	2	2	3	3	1	1	0	2	2	0	0	--	-	-	-	-	-	-	-	-	--
Unigene0001300	1.489	0.771	1.791	2.121	0.273	2.03	0	0	0.257	0	0	0.255	0.283	0	0	0	0	0	6	3	7	9	1	9	0	0	1	0	0	1	1	0	0	0	0	0	--	-	-	-	-	-	-	-	-	--
Unigene0001306	614.206	627.156	1331.57	470.815	434.018	366.966	537.544	533.925	562.934	496.749	490.333	394.518	356.299	354.683	705.843	2191.6	2071.96	1787.84	14344	14146	30156	11573	9222	9426	16013	12700	12677	10550	10566	8982	7290	7189	14207	45903	46400	46749	BGAL1	PIN04785.1 Beta-galactosidase [Handroanthus impetiginosus]	-	-	-	-	GO:0005634//nucleus;GO:0009341//beta-galactosidase complex	GO:0003677//DNA binding;GO:0004553//hydrolase activity, hydrolyzing O-glycosyl compounds;GO:0004565//beta-galactosidase activity;GO:0005524//ATP binding;GO:0016818//hydrolase activity, acting on acid anhydrides, in phosphorus-containing anhydrides;GO:0030246//carbohydrate binding	GO:0005975//carbohydrate metabolic process;GO:0006260//DNA replication;GO:0071704//organic substance metabolic process	--
Unigene0001308	56.478	57.556	110.199	35.813	33.897	26.54	44.177	45.857	34.089	44.938	35.488	33.979	36.796	32.464	57.431	75.709	70.016	66.652	445	438	842	297	243	230	444	368	259	322	258	261	254	222	390	535	529	588	--	-	-	-	-	-	-	-	-	--
Unigene0001311	30.775	32.073	31.423	32.792	28.326	14.381	57.325	60.282	31.705	57.123	57.56	47.482	11.478	11.296	48.607	20.96	20.605	20.761	609	613	603	683	510	313	1447	1215	605	1028	1051	916	199	194	829	372	391	460	At1g62810	XP_011081127.1 primary amine oxidase [Sesamum indicum]	Metabolism;Metabolism;Metabolism;Metabolism;Metabolism;Metabolism;Metabolism;Metabolism	Global and overview maps;Global and overview maps;Amino acid metabolism;Metabolism of other amino acids;Amino acid metabolism;Amino acid metabolism;Biosynthesis of other secondary metabolites;Biosynthesis of other secondary metabolites	ko01100//Metabolic pathways;ko01110//Biosynthesis of secondary metabolites;ko00260//Glycine, serine and threonine metabolism;ko00410//beta-Alanine metabolism;ko00350//Tyrosine metabolism;ko00360//Phenylalanine metabolism;ko00950//Isoquinoline alkaloid biosynthesis;ko00960//Tropane, piperidine and pyridine alkaloid biosynthesis	K00276;K00276;K00276;K00276;K00276;K00276;K00276;K00276	-	GO:0005507//copper ion binding;GO:0008131//primary amine oxidase activity;GO:0048038//quinone binding	GO:0009308//amine metabolic process	--
Unigene0001321	6.947	8.991	5.373	31.822	34.905	30.002	46.682	41.655	41.94	16.642	16.133	28.504	8.213	9.148	18.424	5.809	5.175	11.523	28	35	21	135	128	133	240	171	163	61	60	112	29	32	64	21	20	52	PRE5	XP_042019665.1 transcription factor PRE5-like [Salvia splendens]	-	-	-	-	-	GO:0046983//protein dimerization activity	-	bHLH
Unigene0001322	0.194	0.201	0.2	1.293	1.496	1.768	3.658	2.863	3.226	1.069	0.421	2.194	0.666	0.224	0.902	0	0.405	0.695	1	1	1	7	7	10	24	15	16	5	2	11	3	1	4	0	2	4	--	-	-	-	-	-	-	-	-	--
Unigene0001325	0.32	0.995	3.194	1.522	0.587	0.388	1.256	1.258	1.329	1.057	1.273	1.205	0.731	0.861	0.991	2.858	1.114	1.049	3	9	29	15	5	4	15	12	12	9	11	11	6	7	8	24	10	11	--	-	-	-	-	-	-	-	-	--
Unigene0001326	2.521	4.001	3.639	4.949	1.662	2.597	2.766	1.98	4.182	2.032	1.457	2.93	3.069	2.904	2.34	0.749	0.35	0.75	15	23	21	31	9	17	21	12	24	11	8	17	16	15	12	4	2	5	--	-	-	-	-	-	-	-	-	--
Unigene0001328	1.263	0.436	2.388	0.6	0.925	0.766	0.66	0.827	0.655	0	2.053	2.159	0.961	0.485	0.488	2.816	3.293	1.128	6	2	11	3	4	4	4	4	3	0	9	10	4	2	2	12	15	6	--	-	-	-	-	-	-	-	-	--
Unigene0001330	3.941	2.04	9.145	2.34	4.332	2.24	0	0	7.664	2.167	1.068	1.011	0.562	2.838	3.43	2.747	1.028	2.64	8	4	18	5	8	5	0	0	15	4	2	2	1	5	6	5	2	6	--	-	-	-	-	-	-	-	-	--
Unigene0001332	10.929	9.567	5.406	10.805	11.914	12.036	7.175	6.543	8.661	1.27	0.77	1.914	16.328	14.537	0.619	0.693	0.741	0.952	123	104	59	128	122	149	103	75	94	13	8	21	161	142	6	7	8	12	--	-	-	-	-	-	-	-	-	--
Unigene0001334	0.328	1.019	0.338	0	0	0.149	0.257	0	0	4.509	3.555	0.168	0.187	0.189	7.993	0	0.513	0.586	2	6	2	0	0	1	2	0	0	25	20	1	1	1	42	0	3	4	--	BBG97396.1 glutamate receptor 2.2 [Prunus dulcis]	-	-	-	-	-	-	-	--
Unigene0001337	1.341	1.244	0.576	1.46	0.983	0.788	0.635	1.07	0.551	1.506	1.272	1.175	0.447	0.612	1.167	0.249	0.058	0.299	48	43	20	55	32	31	29	39	19	49	42	41	14	19	36	8	2	12	AtMg00860	GAU22599.1 hypothetical protein TSUD_134990 [Trifolium subterraneum]	-	-	-	-	-	-	-	--
Unigene0001338	1.595	1.321	2.302	2.121	1.753	0.87	2	3.131	0.661	4.559	3.456	2.29	1.82	0.367	1.85	1.067	4.323	3.703	5	4	7	7	5	3	8	10	2	13	10	7	5	1	5	3	13	13	--	XP_021673528.1 uncharacterized protein LOC110659789 [Hevea brasiliensis]	-	-	-	-	-	GO:0004151//dihydroorotase activity	GO:0009220//pyrimidine ribonucleotide biosynthetic process	--
Unigene0001363	6.754	3.969	0.565	8.845	4.414	3.817	0	0	3.218	0	0.198	0	14.585	15.984	0	0	0	0	37	21	3	51	22	23	0	0	17	0	1	0	70	76	0	0	0	0	--	-	-	-	-	-	-	-	-	--
Unigene0001364	12.534	12.686	9.875	11.908	10.99	10.628	25.283	21.709	16.065	19.203	20.91	15.457	31.024	29.37	16.994	20.414	24.82	28.929	89	87	68	89	71	83	229	157	110	124	137	107	193	181	104	130	169	230	--	GFP88395.1 hypothetical protein PHJA_000983200 [Phtheirospermum japonicum]	-	-	-	-	-	-	-	--
Unigene0001365	4.426	4.837	6.339	8.644	5.135	4.248	3.47	2.897	7.905	3.785	5.063	2.522	9.823	10.483	2.568	16.724	9.744	17.349	18	19	25	37	19	19	18	12	31	14	19	10	35	37	9	61	38	79	ZMYM5	XP_020244348.1 zinc finger MYM-type protein 5-like [Asparagus officinalis]	-	-	-	-	-	-	-	--
Unigene0001368	10.76	8.984	10.559	10.223	12.589	8.994	11.973	9.713	10.619	9.16	5.831	4.451	21.592	18.197	6.242	4.451	6.877	5.735	62	50	59	62	66	57	88	57	59	48	31	25	109	91	31	23	38	37	--	-	-	-	-	-	-	-	-	--
Unigene0001371	4.233	3.968	1.947	6.032	7.104	1.664	1.704	2.246	1.483	1.384	1.55	1.995	5.876	8.436	0.73	4.401	5.249	3.116	74	67	33	111	113	32	38	40	25	22	25	34	90	128	11	69	88	61	--	XP_021692283.1 uncharacterized protein LOC110673441 [Hevea brasiliensis]	-	-	-	-	-	-	-	--
Unigene0001376	4.284	2.772	6.075	4.41	5.101	5.68	2.939	4.907	7.405	5.3	6.384	3.479	7.539	4.525	5.178	3.583	1.675	4.783	24	15	33	26	26	35	21	28	40	27	33	19	37	22	25	18	9	30	TY3B-G	KAE8721419.1 Detected protein of unknown function [Hibiscus syriacus]	-	-	-	-	-	-	-	--
Unigene0001377	2.409	1.663	2.032	1.664	2.327	0.664	1.774	2.795	0.908	2.408	2.057	1.722	1.25	0.757	2.371	1.872	0.99	1.304	33	22	27	24	29	10	31	39	12	30	26	23	15	9	28	23	13	20	Tf2-12	XP_027184171.1 LOW QUALITY PROTEIN: uncharacterized protein LOC113782478 [Coffea eugenioides]	-	-	-	-	-	GO:0003676//nucleic acid binding;GO:0004523//RNA-DNA hybrid ribonuclease activity	-	--
Unigene0001384	3.01	3.936	1.742	5.418	5.978	4.561	4.43	2.8	5.531	3.542	3.548	4.171	2.411	3.103	1.777	1.531	0.881	1.981	57	72	32	108	103	95	107	54	101	61	62	77	40	51	29	26	16	42	--	CAC95126.1 gag-pol polyprotein [Populus deltoides]	-	-	-	-	-	-	-	--
Unigene0001385	13.155	13.499	27.733	10.498	9.96	19.88	13.475	11.882	13.278	4.629	6.59	12.534	17.017	19.603	0.204	0.326	0.305	0.261	225	223	460	189	155	374	294	207	219	72	104	209	255	291	3	5	5	5	APUM20	GER44888.1 pumilio family protein [Striga asiatica]	-	-	-	-	GO:0005575//cellular_component;GO:0005622//intracellular anatomical structure;GO:0005737//cytoplasm	GO:0003674//molecular_function;GO:0003676//nucleic acid binding;GO:0003723//RNA binding;GO:0005488//binding;GO:0097159//organic cyclic compound binding;GO:1901363//heterocyclic compound binding	GO:0006417//regulation of translation;GO:0008150//biological_process;GO:0009889//regulation of biosynthetic process;GO:0010468//regulation of gene expression;GO:0010556//regulation of macromolecule biosynthetic process;GO:0010608//posttranscriptional regulation of gene expression;GO:0019222//regulation of metabolic process;GO:0031323//regulation of cellular metabolic process;GO:0031326//regulatio…	--
Unigene0001392	2.703	2.492	0.305	2.639	1.831	0.37	4.848	3.708	0.806	4.072	4.414	3.836	0.38	0.128	4.511	0.165	0.039	0.066	73	65	8	75	45	11	167	102	21	100	110	101	9	3	105	4	1	2	--	XP_028111973.1 LOW QUALITY PROTEIN: uncharacterized protein LOC114310223 [Camellia sinensis]	-	-	-	-	-	GO:0003678//DNA helicase activity	GO:0000723//telomere maintenance;GO:0006281//DNA repair	--
Unigene0001396	11.267	8.166	12.78	1.07	4.953	1.024	0	0	0.584	2.478	1.221	0	0	0	0	0	0	0	20	14	22	2	8	2	0	0	1	4	2	0	0	0	0	0	0	0	--	KAG8385917.1 hypothetical protein BUALT_Bualt03G0095100 [Buddleja alternifolia]	-	-	-	-	GO:0005575//cellular_component;GO:0005622//intracellular anatomical structure;GO:0005737//cytoplasm;GO:0005783//endoplasmic reticulum;GO:0005886//plasma membrane;GO:0012505//endomembrane system;GO:0016020//membrane;GO:0043226//organelle;GO:0043227//membrane-bounded organelle;GO:0043229//intracellular organelle;GO:0043231//intracellular membrane-bounded organelle;GO:0071944//cell periphery	GO:0003674//molecular_function;GO:0003824//catalytic activity;GO:0004175//endopeptidase activity;GO:0004252//serine-type endopeptidase activity;GO:0008233//peptidase activity;GO:0008236//serine-type peptidase activity;GO:0016787//hydrolase activity;GO:0017171//serine hydrolase activity;GO:0140096//catalytic activity, acting on a protein	GO:0006508//proteolysis;GO:0006807//nitrogen compound metabolic process;GO:0008150//biological_process;GO:0008152//metabolic process;GO:0009888//tissue development;GO:0010073//meristem maintenance;GO:0010074//maintenance of meristem identity;GO:0019538//protein metabolic process;GO:0019827//stem cell population maintenance;GO:0032501//multicellular organismal process;GO:0032502//developmental pro…	--
Unigene0001397	66.16	57.158	34.957	14.014	16.117	12.862	1.217	1.482	4.965	5.406	5.469	4.645	7.926	7.553	2.002	10.628	9.94	15.523	1534	1280	786	342	340	328	36	35	111	114	117	105	161	152	40	221	221	403	SBT5.4	GFP92815.1 subtilisin-like protease sbt5.4 [Phtheirospermum japonicum]	-	-	-	-	GO:0005575//cellular_component;GO:0005622//intracellular anatomical structure;GO:0005737//cytoplasm;GO:0005783//endoplasmic reticulum;GO:0005886//plasma membrane;GO:0012505//endomembrane system;GO:0016020//membrane;GO:0043226//organelle;GO:0043227//membrane-bounded organelle;GO:0043229//intracellular organelle;GO:0043231//intracellular membrane-bounded organelle;GO:0071944//cell periphery	GO:0003674//molecular_function;GO:0003824//catalytic activity;GO:0004175//endopeptidase activity;GO:0004252//serine-type endopeptidase activity;GO:0008233//peptidase activity;GO:0008236//serine-type peptidase activity;GO:0016787//hydrolase activity;GO:0017171//serine hydrolase activity;GO:0140096//catalytic activity, acting on a protein	GO:0006508//proteolysis;GO:0006807//nitrogen compound metabolic process;GO:0008150//biological_process;GO:0008152//metabolic process;GO:0009306//protein secretion;GO:0009888//tissue development;GO:0010073//meristem maintenance;GO:0010074//maintenance of meristem identity;GO:0019538//protein metabolic process;GO:0019827//stem cell population maintenance;GO:0032501//multicellular organismal process…	--
Unigene0001398	87.088	77.907	74.818	22.39	21.432	18	0.281	0.47	12.158	9.932	10.89	5.645	0.137	0.276	0.139	0.067	0.187	0	1456	1258	1213	394	326	331	6	8	196	151	168	92	2	4	2	1	3	0	SBT5.4	GFP92815.1 subtilisin-like protease sbt5.4 [Phtheirospermum japonicum]	-	-	-	-	GO:0005575//cellular_component;GO:0005622//intracellular anatomical structure;GO:0005737//cytoplasm;GO:0005783//endoplasmic reticulum;GO:0005886//plasma membrane;GO:0012505//endomembrane system;GO:0016020//membrane;GO:0043226//organelle;GO:0043227//membrane-bounded organelle;GO:0043229//intracellular organelle;GO:0043231//intracellular membrane-bounded organelle;GO:0071944//cell periphery	GO:0003674//molecular_function;GO:0003824//catalytic activity;GO:0004175//endopeptidase activity;GO:0004252//serine-type endopeptidase activity;GO:0008233//peptidase activity;GO:0008236//serine-type peptidase activity;GO:0016787//hydrolase activity;GO:0017171//serine hydrolase activity;GO:0140096//catalytic activity, acting on a protein	GO:0006508//proteolysis;GO:0006807//nitrogen compound metabolic process;GO:0008150//biological_process;GO:0008152//metabolic process;GO:0009306//protein secretion;GO:0009888//tissue development;GO:0010073//meristem maintenance;GO:0010074//maintenance of meristem identity;GO:0019538//protein metabolic process;GO:0019827//stem cell population maintenance;GO:0032501//multicellular organismal process…	--
Unigene0001407	0.749	0	1.159	0.356	3.293	0	0.587	1.471	0.777	0.412	0.406	0	1.282	1.295	0	0	0	0	2	0	3	1	8	0	2	4	2	1	1	0	3	3	0	0	0	0	--	-	-	-	-	-	-	-	-	--
Unigene0001408	134.694	106.061	15.171	37.714	30.358	18.294	6.485	6.709	27.937	22.225	23.859	33.01	4.289	4.696	3.428	2.754	2.165	2.503	8890	6761	971	2620	1823	1328	546	451	1778	1334	1453	2124	248	269	195	163	137	185	DSEL	PWA47910.1 zinc finger, CCHC-type [Artemisia annua]	-	-	-	-	-	-	GO:0006629//lipid metabolic process;GO:0015074//DNA integration	--
Unigene0001412	2.196	0.758	0.189	0.174	1.408	0.499	0.574	1.797	0.19	1.006	0.397	1.126	0	0.211	1.487	1.429	1.909	1.798	12	4	1	1	7	3	4	10	1	5	2	6	0	1	7	7	10	11	--	-	-	-	-	-	-	-	-	--
Unigene0001417	0.229	0.237	0.118	0	0	0	0.18	0.9	0.119	0	0	0	0.654	1.188	0	5.109	3.464	2.251	2	2	1	0	0	0	2	8	1	0	0	0	5	9	0	40	29	22	--	-	-	-	-	-	-	-	-	--
Unigene0001418	10.309	10.911	8.623	24.921	22.535	22.703	9.878	9.559	17.699	13.351	10.179	17.859	9.413	10.294	2.658	2.043	2.747	3.171	90	92	73	229	179	218	110	85	149	106	82	152	72	78	20	16	23	31	RCOM_1446020	GER46820.1 CASP-like protein RCOM_1504680 [Striga asiatica]	-	-	-	-	GO:0005575//cellular_component;GO:0005886//plasma membrane;GO:0016020//membrane;GO:0016021//integral component of membrane;GO:0031224//intrinsic component of membrane;GO:0071944//cell periphery	GO:0003674//molecular_function;GO:0005488//binding;GO:0051536//iron-sulfur cluster binding;GO:0051540//metal cluster binding	-	--
Unigene0001420	0.139	0.432	0	0.792	0.611	0.253	0.981	0.819	0	0	0.151	0.713	0.635	1.441	0.323	1.55	1.159	0.993	1	3	0	6	4	2	9	6	0	0	1	5	4	9	2	10	8	8	--	-	-	-	-	-	-	-	-	--
Unigene0001424	1.268	1.313	3.138	0.241	0.836	2.767	1.988	1.245	0.789	2.231	3.298	1.041	0.289	0	1.765	0.283	0.264	0	5	5	12	1	3	12	10	5	3	8	12	4	1	0	6	1	1	0	--	-	-	-	-	-	-	-	-	--
Unigene0001425	1.75	0.659	0.984	0.756	0.525	1.446	1.122	0.937	0.165	0.175	0.345	0.49	0.363	2.566	0.923	1.419	0.995	1.705	11	4	6	5	3	10	9	6	1	1	2	3	2	14	5	8	6	12	--	-	-	-	-	-	-	-	-	--
Unigene0001427	96.243	93.613	135.73	63.878	58.85	58.664	30.074	20.23	63.681	14.608	11.9	28.366	20.269	22.022	16.986	33.251	27.848	30.63	710	667	971	496	395	476	283	152	453	98	81	204	131	141	108	220	197	253	TSPO	GFP85612.1 translocator protein homolog [Phtheirospermum japonicum]	-	-	-	-	GO:0000139//Golgi membrane;GO:0005575//cellular_component;GO:0005622//intracellular anatomical structure;GO:0005737//cytoplasm;GO:0005783//endoplasmic reticulum;GO:0005789//endoplasmic reticulum membrane;GO:0005794//Golgi apparatus;GO:0005795//Golgi stack;GO:0009507//chloroplast;GO:0009526//plastid envelope;GO:0009536//plastid;GO:0009941//chloroplast envelope;GO:0012505//endomembrane system;GO:00…	GO:0003674//molecular_function;GO:0005488//binding;GO:0020037//heme binding;GO:0046906//tetrapyrrole binding;GO:0097159//organic cyclic compound binding;GO:1901363//heterocyclic compound binding	GO:0001101//response to acid chemical;GO:0006725//cellular aromatic compound metabolic process;GO:0006778//porphyrin-containing compound metabolic process;GO:0006807//nitrogen compound metabolic process;GO:0006950//response to stress;GO:0006970//response to osmotic stress;GO:0008150//biological_process;GO:0008152//metabolic process;GO:0009628//response to abiotic stimulus;GO:0009651//response to …	--
Unigene0001431	1.149	0.661	1.316	0.728	0.421	0.464	0.1	0	0.926	0	0.138	0.131	1.165	1.176	0	1.992	1.065	1.824	9	5	10	6	3	4	1	0	7	0	1	1	8	8	0	14	8	16	--	-	-	-	-	-	-	-	-	--
Unigene0001434	27.204	29.484	13.616	27.055	29.375	22.998	29.558	25.928	17.323	15.219	18.793	21.541	23.969	30.428	23.811	10.466	11.116	10.088	171	179	83	179	168	159	237	166	105	87	109	132	132	166	129	59	67	71	Acot13	GFQ02226.1 acyl-coenzyme a thioesterase 13 [Phtheirospermum japonicum]	-	-	-	-	-	-	GO:0010124//phenylacetate catabolic process	--
Unigene0001435	1.405	0.97	0.121	0.779	0.772	0	0.918	0.345	0	0.129	0.127	0.6	0	0	0.136	1.697	0.977	0.314	12	8	1	7	6	0	10	3	0	1	1	5	0	0	1	13	8	3	--	-	-	-	-	-	-	-	-	--
Unigene0001437	32.38	34.445	25.638	38.3	41.77	31.485	29.19	28.188	40.086	47.517	48.372	37.89	22.094	20.052	44.438	23.761	24.631	24.32	547	562	420	681	642	585	629	485	653	730	754	624	327	294	647	360	399	460	TCP2	XP_011096599.1 transcription factor TCP2-like [Sesamum indicum]	-	-	-	-	-	-	-	TCP
Unigene0001447	0.659	0.341	0.679	0.313	0.603	0.499	1.205	1.94	0.683	0.845	0.595	0.225	2.882	2.277	0.127	0	0.114	0.294	6	3	6	3	5	5	14	18	6	7	5	2	23	18	1	0	1	3	--	GER49389.1 F-box family protein [Striga asiatica]	-	-	-	-	-	-	-	--
Unigene0001452	3.694	3.031	2.491	1.479	1.328	3.21	0.546	0.57	2.024	0.026	0	3.884	0.133	0.134	0.162	0.389	0.145	0.436	159	126	104	67	52	152	30	25	84	1	0	163	5	5	6	15	6	21	--	XP_028103222.1 uncharacterized protein LOC114302406 [Camellia sinensis]	-	-	-	-	-	GO:0003676//nucleic acid binding;GO:0003964//RNA-directed DNA polymerase activity;GO:0004523//RNA-DNA hybrid ribonuclease activity;GO:0008853//exodeoxyribonuclease III activity	GO:0000373//Group II intron splicing;GO:0006281//DNA repair	--
Unigene0001462	0.476	0	0	0.452	0.523	0	0.373	0	0	0	0	0	1.086	2.74	0	0	0	0	1	0	0	1	1	0	1	0	0	0	0	0	2	5	0	0	0	0	--	-	-	-	-	-	-	-	-	--
Unigene0001469	0.66	0.513	1.872	0	0.725	0.3	2.717	1.458	1.198	1.27	1.609	0.508	1.13	1.141	1.532	1.288	1.377	1.474	4	3	11	0	4	2	21	9	7	7	9	3	6	6	8	7	8	10	--	XP_022865430.1 uncharacterized protein LOC111385281, partial [Olea europaea var. sylvestris] [Olea europaea]	-	-	-	-	-	GO:0004190//aspartic-type endopeptidase activity	GO:0006508//proteolysis	--
Unigene0001472	13.302	12.874	20.377	13.37	11.23	16.826	17.834	18.549	21.591	12.083	15.983	17.501	14.633	15.104	8.835	30.953	31.462	32.025	138	129	205	146	106	192	236	196	216	114	153	177	133	136	79	288	313	372	--	XP_017218926.1 PREDICTED: uncharacterized protein LOC108196245 isoform X2 [Daucus carota subsp. sativus] [Daucus carota]	-	-	-	-	-	-	-	--
Unigene0001477	11.362	9.921	9.269	10.715	13.327	7.941	11.5	15.069	6.243	15.571	15.071	11.481	9.001	9.965	14.561	1.229	2.211	1.893	134	113	106	133	143	103	173	181	71	167	164	132	93	102	148	13	25	25	--	-	-	-	-	-	-	-	-	--
Unigene0001482	9.971	9.658	7.021	8.2	8.897	7.555	8.616	6.842	5.893	7.545	6.449	5.224	6.67	7.412	6.655	2.929	2.739	2.49	186	174	127	161	151	155	205	130	106	128	111	95	109	120	107	49	49	52	SCL9	GFQ04784.1 scarecrow-like protein 9 [Phtheirospermum japonicum]	-	-	-	-	GO:0005575//cellular_component;GO:0005622//intracellular anatomical structure;GO:0005634//nucleus;GO:0043226//organelle;GO:0043227//membrane-bounded organelle;GO:0043229//intracellular organelle;GO:0043231//intracellular membrane-bounded organelle	GO:0003674//molecular_function;GO:0003676//nucleic acid binding;GO:0003677//DNA binding;GO:0003700//DNA-binding transcription factor activity;GO:0005488//binding;GO:0043565//sequence-specific DNA binding;GO:0097159//organic cyclic compound binding;GO:0140110//transcription regulator activity;GO:1901363//heterocyclic compound binding	GO:0006139//nucleobase-containing compound metabolic process;GO:0006351//transcription, DNA-templated;GO:0006355//regulation of transcription, DNA-templated;GO:0006725//cellular aromatic compound metabolic process;GO:0006807//nitrogen compound metabolic process;GO:0008150//biological_process;GO:0008152//metabolic process;GO:0009058//biosynthetic process;GO:0009059//macromolecule biosynthetic proc…	GRAS
Unigene0001486	2.418	0.876	1.371	2.412	1.993	2.528	0.379	0.356	1.881	0.133	0.393	1.364	2.208	2.229	0.561	1.348	1.135	0.972	20	7	11	21	15	23	4	3	15	1	3	11	16	16	4	10	9	9	--	KYP73000.1 Putative ribonuclease H protein At1g65750 family [Cajanus cajan]	-	-	-	-	-	-	-	--
Unigene0001490	0.203	0.42	0.418	0.193	0.557	0.184	0.477	0.398	0.421	0.223	0.33	0.624	0.232	0.701	0.235	1.923	1.164	1.631	2	4	4	2	5	2	6	4	4	2	3	6	2	6	2	17	11	18	PT1	GER52268.1 phosphate transporter [Striga asiatica]	-	-	-	-	GO:0005887//integral component of plasma membrane;GO:0016021//integral component of membrane	GO:0015114//phosphate ion transmembrane transporter activity;GO:0015295//solute:proton symporter activity;GO:0022857//transmembrane transporter activity;GO:0042910//xenobiotic transmembrane transporter activity;GO:0051119//sugar transmembrane transporter activity	GO:0006810//transport;GO:0006817//phosphate ion transport;GO:0008643//carbohydrate transport;GO:0042908//xenobiotic transport;GO:0055085//transmembrane transport	--
Unigene0001492	16.379	14.259	13.443	29.281	30.273	6.078	32.18	28.093	39.241	27.494	23.91	26.813	15.796	10.476	34.596	38.166	45.108	20.958	245	206	195	461	412	100	614	428	566	374	330	391	207	136	446	512	647	351	PHT1-7	KAG8370785.1 hypothetical protein BUALT_Bualt13G0019600 [Buddleja alternifolia]	-	-	-	-	GO:0005887//integral component of plasma membrane;GO:0016020//membrane;GO:0016021//integral component of membrane	GO:0008028//monocarboxylic acid transmembrane transporter activity;GO:0015114//phosphate ion transmembrane transporter activity;GO:0015295//solute:proton symporter activity;GO:0022857//transmembrane transporter activity;GO:0042910//xenobiotic transmembrane transporter activity;GO:0051119//sugar transmembrane transporter activity	GO:0006810//transport;GO:0006817//phosphate ion transport;GO:0008643//carbohydrate transport;GO:0015718//monocarboxylic acid transport;GO:0042908//xenobiotic transport;GO:0055085//transmembrane transport	--
Unigene0001493	15.685	10.44	15.597	17.164	17.239	14.388	6.478	7.425	13.143	10.856	8.348	8.116	4.316	4.437	8.937	4.294	4.381	0.876	224	144	216	258	224	226	118	108	181	141	110	113	54	55	110	55	60	14	PT1	XP_011073524.1 inorganic phosphate transporter 1-4-like [Sesamum indicum]	-	-	-	-	GO:0005887//integral component of plasma membrane;GO:0016020//membrane;GO:0016021//integral component of membrane	GO:0008028//monocarboxylic acid transmembrane transporter activity;GO:0015114//phosphate ion transmembrane transporter activity;GO:0015295//solute:proton symporter activity;GO:0022857//transmembrane transporter activity;GO:0042910//xenobiotic transmembrane transporter activity;GO:0051119//sugar transmembrane transporter activity	GO:0006810//transport;GO:0006817//phosphate ion transport;GO:0008643//carbohydrate transport;GO:0015718//monocarboxylic acid transport;GO:0042908//xenobiotic transport;GO:0055085//transmembrane transport	--
Unigene0001494	150.57	161.978	281.564	169.283	166.353	121.32	139.301	127.84	230.567	219.61	202.228	212.796	259.581	234.06	237.632	1326.17	1500.48	1353.78	1538	1598	2789	1820	1546	1363	1815	1330	2271	2040	1906	2119	2323	2075	2092	12149	14697	15483	--	PWA56948.1 hypothetical protein CTI12_AA406420 [Artemisia annua]	-	-	-	-	-	GO:0003678//DNA helicase activity	GO:0000723//telomere maintenance;GO:0006281//DNA repair	--
Unigene0001495	2.326	2.752	1.599	0.526	0	1.611	0.434	0.761	1.608	2.679	3.481	0.454	0.253	0.638	2.699	1.111	0.116	0.89	21	24	14	5	0	16	5	7	14	22	29	4	2	5	21	9	1	9	RRM3	XP_010668163.1 PREDICTED: uncharacterized protein LOC104885153 [Beta vulgaris subsp. vulgaris] [Beta vulgaris]	-	-	-	-	-	GO:0003678//DNA helicase activity;GO:0005524//ATP binding;GO:0008017//microtubule binding;GO:0016818//hydrolase activity, acting on acid anhydrides, in phosphorus-containing anhydrides	GO:0000723//telomere maintenance;GO:0006281//DNA repair;GO:0007018//microtubule-based movement;GO:0032297//negative regulation of DNA-dependent DNA replication initiation	--
Unigene0001497	9.576	9.31	6.081	8.266	7.637	7.379	4.028	5.217	5.934	6.421	6.708	4.492	2.666	1.951	5.691	3.32	2.557	2.347	164	154	101	149	119	139	88	91	98	100	106	75	40	29	84	51	42	45	SOK3	KAH6836727.1 UPSTREAM OF FLC protein [Perilla frutescens var. hirtella] [Perilla frutescens]	-	-	-	-	-	-	-	--
Unigene0001501	0.376	0.24	1.074	0.66	0.636	0.894	1.384	1.165	0.96	0.604	0.815	0.979	0	0	0.034	12.581	13.547	8.036	13	8	36	24	20	34	61	41	32	19	26	33	0	0	1	390	449	311	KPNB1	KAH6798261.1 ARM repeat superfamily protein [Perilla frutescens var. hirtella] [Perilla frutescens]	Genetic Information Processing	Translation	ko03013//Nucleocytoplasmic transport	K14293	-	GO:0005515//protein binding;GO:0031267//small GTPase binding	GO:0006886//intracellular protein transport	--
Unigene0001502	0	0	0	0.909	0.351	0	0.25	0.626	0	0.351	0.691	0.327	0	0	0	1.067	1.663	1.139	0	0	0	3	1	0	1	2	0	1	2	1	0	0	0	3	5	4	--	-	-	-	-	-	-	-	-	--
Unigene0001503	0	0	0	0.556	0	0.266	0	0.574	0.303	0.322	0	0.3	0	0	0	0.326	2.44	2.09	0	0	0	2	0	1	0	2	1	1	0	1	0	0	0	1	8	8	--	-	-	-	-	-	-	-	-	--
Unigene0001509	5.696	6.335	2.72	2.706	3.594	2.302	4.135	4.764	0	3.016	5.602	0	11.679	10.696	6.487	9.41	11.771	11.494	54	58	25	27	31	24	50	46	0	26	49	0	97	88	53	80	107	122	--	-	-	-	-	-	-	-	GO:0030683//mitigation of host immune response by virus	--
Unigene0001510	0.825	0.747	0	0	0	0.844	2.102	1.012	0.855	0	0	0	2.589	2.02	0	2.414	3.226	2.487	8	7	0	0	0	9	26	10	8	0	0	0	22	17	0	21	30	27	--	-	-	-	-	-	-	-	-	--
Unigene0001513	2.606	3.569	2.254	3.115	3.326	2.828	3.427	3.549	1.569	1.941	1.367	2.846	3.646	4.262	1.756	5.53	4.471	4.13	31	41	26	39	36	37	52	43	18	21	15	33	38	44	18	59	51	55	--	KAG8387435.1 hypothetical protein BUALT_Bualt02G0021100 [Buddleja alternifolia]	-	-	-	-	-	-	-	--
Unigene0001516	9.566	9.599	2.428	16.079	18.601	10.436	24.459	21.818	12.209	21.846	20.255	14.643	9.407	9.835	20.49	12.307	15.5	14.195	65	63	16	115	115	78	212	151	80	135	127	97	56	58	120	75	101	108	OFP11	XP_011079872.1 transcription repressor OFP16 [Sesamum indicum]	-	-	-	-	-	-	-	--
Unigene0001517	2.891	3.991	1.753	2.423	1.807	3.813	1.511	1.725	2.586	1.683	1.781	1.337	0.518	0.849	1.25	0.822	0.709	1.012	51	68	30	45	29	74	34	31	44	27	29	23	8	13	19	13	12	20	PCMP-H41	GFP91999.1 pentatricopeptide repeat-containing protein at2g22070 [Phtheirospermum japonicum]	-	-	-	-	GO:0005575//cellular_component;GO:0005622//intracellular anatomical structure;GO:0043226//organelle;GO:0043227//membrane-bounded organelle;GO:0043229//intracellular organelle;GO:0043231//intracellular membrane-bounded organelle	GO:0003674//molecular_function;GO:0003676//nucleic acid binding;GO:0003723//RNA binding;GO:0003824//catalytic activity;GO:0004518//nuclease activity;GO:0004519//endonuclease activity;GO:0005488//binding;GO:0005515//protein binding;GO:0008270//zinc ion binding;GO:0016787//hydrolase activity;GO:0016788//hydrolase activity, acting on ester bonds;GO:0043167//ion binding;GO:0043169//cation binding;GO:…	GO:0006139//nucleobase-containing compound metabolic process;GO:0006417//regulation of translation;GO:0006725//cellular aromatic compound metabolic process;GO:0006807//nitrogen compound metabolic process;GO:0008150//biological_process;GO:0008152//metabolic process;GO:0009451//RNA modification;GO:0009987//cellular process;GO:0016070//RNA metabolic process;GO:0034641//cellular nitrogen compound met…	--
Unigene0001518	5.896	5.512	6.553	3.372	4.216	4.164	18.266	20.628	27.666	20.018	19.171	29.655	20.191	15.171	23.912	40.788	50.387	23.468	103	93	111	62	67	80	407	367	466	318	309	505	309	230	360	639	844	459	At1g67640	GFQ07421.1 lysine histidine transporter 2 [Phtheirospermum japonicum]	-	-	-	-	GO:0005887//integral component of plasma membrane	GO:0015173//aromatic amino acid transmembrane transporter activity	GO:0003333//amino acid transmembrane transport;GO:0015801//aromatic amino acid transport	--
Unigene0001519	21.415	22.13	19.837	29.133	26.745	16.107	14.597	15.901	18.798	12.746	12.83	18.214	6.803	8.43	15.166	3.3	2.7	3.634	521	520	468	746	592	431	453	394	441	282	288	432	145	178	318	72	63	99	Os03g0733400	CAA38906.1 Tam3-transposase [Antirrhinum majus]	-	-	-	-	-	GO:0003677//DNA binding;GO:0046983//protein dimerization activity	-	--
Unigene0001523	8.779	10.473	1.253	11.573	9.949	3.894	6.715	7.575	4.158	11.858	13.366	4.518	5.513	4.13	17.27	0.203	0.19	0.217	289	333	40	401	298	141	282	254	132	355	406	145	159	118	490	6	6	8	SPBC29A10.10c	GER34867.1 P-loop containing nucleoside triphosphatehydrolases superfamily protein [Striga asiatica]	-	-	-	-	GO:0009338//exodeoxyribonuclease V complex	GO:0003677//DNA binding;GO:0003678//DNA helicase activity;GO:0004386//helicase activity;GO:0005524//ATP binding;GO:0008854//exodeoxyribonuclease V activity;GO:0016787//hydrolase activity	GO:0006281//DNA repair;GO:0006310//DNA recombination	--
Unigene0001531	1.522	1.26	1.922	1.247	1.233	1.712	2.401	3.044	1.953	4.601	3.628	0.644	1.541	1.381	4.149	0.064	0.06	0.068	80	64	98	69	59	99	161	163	99	220	176	33	71	63	188	3	3	4	--	XP_017233095.1 PREDICTED: uncharacterized protein LOC108207147 [Daucus carota subsp. sativus] [Daucus carota]	-	-	-	-	-	-	-	--
Unigene0001534	20.943	20.064	30.036	13.036	13.758	31.735	20.287	20.798	8.987	38.911	34.959	10.865	6.732	5.131	61.307	7.918	8.912	7.31	174	161	242	114	104	290	215	176	72	294	268	88	49	37	439	59	71	68	--	-	-	-	-	-	-	-	-	--
Unigene0001547	0.531	0	0.547	0.504	0.583	0.483	1.664	0.521	0	0.584	5.752	2.722	0	0	0.616	0	0	0	1	0	1	1	1	1	4	1	0	1	10	5	0	0	1	0	0	0	--	-	-	-	-	-	-	GO:0003677//DNA binding;GO:0003918//DNA topoisomerase type II (double strand cut, ATP-hydrolyzing) activity;GO:0005524//ATP binding	GO:0006265//DNA topological change	--
Unigene0001549	1.399	2.052	3.667	0.775	1.089	4.77	0.594	0.572	6.408	2.756	3.285	4.604	0.532	0.47	2.232	1.885	2.736	3.28	24	34	61	14	17	90	13	10	106	43	52	77	8	7	33	29	45	63	GYRA	XP_017238307.1 PREDICTED: probable sugar phosphate/phosphate translocator At3g17430 [Daucus carota subsp. sativus] [Daucus carota]	-	-	-	-	GO:0009330//DNA topoisomerase type II (double strand cut, ATP-hydrolyzing) complex;GO:0009340//DNA topoisomerase IV complex	GO:0003916//DNA topoisomerase activity;GO:0003918//DNA topoisomerase type II (double strand cut, ATP-hydrolyzing) activity	GO:0006260//DNA replication;GO:0006265//DNA topological change	--
Unigene0001557	1.252	1.584	0.287	1.718	0.765	1.265	1.527	1.776	0.144	0.306	0	0.428	1.588	1.924	0.161	0.155	0.29	0	9	11	2	13	5	10	14	13	1	2	0	3	10	12	1	1	2	0	--	-	-	-	-	-	-	-	-	--
Unigene0001562	0.723	0	0	0.344	0	1.644	0.851	1.421	0.375	1.591	2.352	0.742	0	0	1.679	0	0	0	2	0	0	1	0	5	3	4	1	4	6	2	0	0	4	0	0	0	--	-	-	-	-	-	-	-	-	--
Unigene0001563	1.705	0.353	1.055	1.296	1.874	0	1.07	0.335	0.707	2.25	2.218	1.05	0.779	0.786	0	5.704	4.268	3.046	5	1	3	4	5	0	4	1	2	6	6	3	2	2	0	15	12	10	--	-	-	-	-	-	-	-	-	--
Unigene0001567	16.342	16.739	7.162	25.342	29.766	19.21	34.043	32.148	30.022	33.438	30.932	24.427	13.191	11.769	34.537	3.905	3.591	5.63	280	277	119	457	464	362	744	561	496	521	489	408	198	175	510	60	59	108	BZIP18	GER46586.1 basic-leucine zipper transcription factor family protein [Striga asiatica]	-	-	-	-	-	GO:0003700//DNA-binding transcription factor activity;GO:0005524//ATP binding	GO:0006355//regulation of transcription, DNA-templated;GO:0007059//chromosome segregation;GO:0030261//chromosome condensation	bZIP
Unigene0001568	3.258	4.006	1.89	7.545	7.386	5.554	12.931	10.596	4.857	5.822	7.062	7.311	2.789	2.346	8.742	1.816	2.124	2.001	16	19	9	39	33	30	81	53	23	26	32	35	12	10	37	8	10	11	--	-	-	-	-	-	GO:0005815//microtubule organizing center	-	-	--
Unigene0001570	0.267	0.277	0.276	0	1.176	1.216	0	0	0	0.882	1.159	0.274	0	0.308	0.621	2.684	1.394	1.194	1	1	1	0	4	5	0	0	0	3	4	1	0	1	2	9	5	5	--	-	-	-	-	-	-	-	-	--
Unigene0001572	4.528	4.087	3.472	1.765	3.19	5.7	5.097	5.585	3.01	2.681	3.271	2.382	3.18	3.612	2.559	1.942	2.058	1.555	39	34	29	16	25	54	56	49	25	21	26	20	24	27	19	15	17	15	MORF7	KAG8380165.1 hypothetical protein BUALT_Bualt07G0165100 [Buddleja alternifolia]	-	-	-	-	-	-	-	--
Unigene0001576	10.537	11.088	9.047	17.039	18.435	16.501	10.25	9.416	16.547	11.445	11.886	14.558	11.978	12.884	8.982	4.268	4.485	3.265	245	249	204	417	390	422	304	223	371	242	255	330	244	260	180	89	100	85	--	XP_011084061.1 protein NUCLEAR FUSION DEFECTIVE 4 [Sesamum indicum]	-	-	-	-	-	GO:0022857//transmembrane transporter activity	GO:0055085//transmembrane transport	--
Unigene0001579	2.797	3.31	2.06	3.037	2.196	2.906	3.759	4.315	1.657	0.439	1.299	1.23	4.561	6.445	3.709	3.119	7.5	6.424	7	8	5	8	5	8	12	11	4	1	3	3	10	14	8	7	18	18	--	-	-	-	-	-	-	-	-	--
Unigene0001583	129.988	139.328	240.336	133.491	120.125	141.368	155.452	145.5	166.115	164.324	160.302	152.245	190.06	192.378	200.615	556.295	537.393	509.376	2299	2380	4122	2485	1933	2750	3507	2621	2833	2643	2616	2625	2945	2953	3058	8824	9114	10087	HSP83A	XP_012852221.1 PREDICTED: heat shock protein 83 [Erythranthe guttata]	Genetic Information Processing;Organismal Systems	Folding, sorting and degradation;Environmental adaptation	ko04141//Protein processing in endoplasmic reticulum;ko04626//Plant-pathogen interaction	K04079;K04079	-	GO:0005524//ATP binding;GO:0008705//methionine synthase activity;GO:0016887//ATP hydrolysis activity;GO:0051082//unfolded protein binding	GO:0006457//protein folding;GO:0009086//methionine biosynthetic process	--
Unigene0001585	2.481	2.312	2.047	1.414	0.545	0	1.751	1.462	1.286	0	0.269	0.509	1.982	1.143	0	2.49	1.294	1.33	10	9	8	6	2	0	9	6	5	0	1	2	7	4	0	9	5	6	--	-	-	-	-	-	-	-	-	--
Unigene0001589	5.487	5.681	41.816	2.255	2.139	22.609	2.502	3.133	2.664	2.011	1.856	3.034	3.82	3.453	2.167	19.57	15.746	12.269	141	141	1042	61	50	639	82	82	66	47	44	76	86	77	48	451	388	353	At1g06690	XP_043633015.1 disease resistance protein Roq1-like [Erigeron canadensis]	-	-	-	-	-	GO:0047834//D-threo-aldose 1-dehydrogenase activity	-	--
Unigene0001590	4.281	4.091	1.766	4.693	5.212	2.754	5.938	5.82	3.62	5.432	6.495	8.85	2.781	2.352	4.738	3.672	4.327	3.706	65	60	26	75	72	46	115	90	53	75	91	131	37	31	62	50	63	63	GIR1	OVA06452.1 hypothetical protein BVC80_479g34 [Macleaya cordata]	-	-	-	-	-	-	-	--
Unigene0001599	37.727	37.595	29.477	43.55	56.113	37.988	50.068	42.161	41.327	38.299	43.538	38.435	53.276	55.189	35.332	23.617	23.968	25.587	586	564	444	712	793	649	992	667	619	541	624	582	725	744	473	329	357	445	UCRQ-2	XP_012843291.1 PREDICTED: cytochrome b-c1 complex subunit 8-like [Erythranthe guttata]	-	-	-	-	GO:0005743//mitochondrial inner membrane;GO:0070469//respirasome	GO:0008121//ubiquinol-cytochrome-c reductase activity	-	--
Unigene0001600	2.109	2.977	0.395	0.911	0.843	0.523	0	0.188	0.994	1.897	2.493	1.573	2.626	2.43	2.224	0.427	0.2	0.171	11	15	2	5	4	3	0	1	5	9	12	8	12	11	10	2	1	1	--	XP_022848239.1 uncharacterized protein LOC111370651 [Olea europaea var. sylvestris] [Olea europaea]	-	-	-	-	-	-	-	--
Unigene0001605	0.26	0.538	0.804	1.234	0.286	0	0.815	1.276	0.808	0	0	0.533	0.297	0.898	0	0.29	0	0	1	2	3	5	1	0	4	5	3	0	0	2	1	3	0	1	0	0	--	-	-	-	-	-	-	-	-	--
Unigene0001607	2.646	2.348	2.612	1.652	1.828	1.959	2.667	2.301	1.96	1.58	1.68	1.861	1.381	1.524	0.965	3.625	3.272	3.207	70	60	67	46	44	57	90	62	50	38	41	48	32	35	22	86	83	95	--	KAH6802815.1 alpha/beta-Hydrolases superfamily protein [Perilla frutescens var. frutescens] [Perilla frutescens]	-	-	-	-	-	GO:0016787//hydrolase activity	-	--
Unigene0001608	0.187	0	1.539	0.177	0	0.848	0	0	0.387	0.615	1.011	1.339	4.683	7.091	0.216	0.416	0.194	0.167	1	0	8	1	0	5	0	0	2	3	5	7	22	33	1	2	1	1	--	XP_012831106.1 PREDICTED: pectinesterase inhibitor-like [Erythranthe guttata]	-	-	-	-	-	GO:0004857//enzyme inhibitor activity	-	--
Unigene0001610	11.549	11.663	8.528	10.295	9.246	9.723	7.489	6.02	10.351	5.801	8.035	10.823	1.302	1.314	5.129	5.246	7.435	9.551	81	79	58	76	59	75	67	43	70	37	52	74	8	8	31	33	50	75	--	-	-	-	-	-	-	-	-	--
Unigene0001611	1.244	1.181	6.093	0.098	0	5.278	2.357	3.053	2.58	0.798	1.46	0	4.378	3.464	2.165	1.965	2.27	2.315	12	11	57	1	0	56	29	30	24	7	13	0	37	29	18	17	21	25	--	XP_022846283.1 uncharacterized abhydrolase domain-containing protein DDB_G0269086-like [Olea europaea var. sylvestris] [Olea europaea]	-	-	-	-	-	-	-	--
Unigene0001617	9.705	11.524	10.048	10.026	10.836	9.384	10.99	9.075	10.624	10.164	9.683	8.77	6.594	6.834	7.239	17.005	16.145	12.108	252	289	253	274	256	268	364	240	266	240	232	222	150	154	162	396	402	352	RIBF	KAH6837864.1 Nucleotidylyl transferase superfamily protein [Perilla frutescens var. hirtella] [Perilla frutescens]	Metabolism;Metabolism;Metabolism	Global and overview maps;Global and overview maps;Metabolism of cofactors and vitamins	ko01100//Metabolic pathways;ko01110//Biosynthesis of secondary metabolites;ko00740//Riboflavin metabolism	K22949;K22949;K22949	GO:0005575//cellular_component;GO:0005622//intracellular anatomical structure;GO:0005737//cytoplasm;GO:0009507//chloroplast;GO:0009536//plastid;GO:0043226//organelle;GO:0043227//membrane-bounded organelle;GO:0043229//intracellular organelle;GO:0043231//intracellular membrane-bounded organelle	GO:0000166//nucleotide binding;GO:0003674//molecular_function;GO:0003824//catalytic activity;GO:0003919//FMN adenylyltransferase activity;GO:0005488//binding;GO:0005524//ATP binding;GO:0008531//riboflavin kinase activity;GO:0016301//kinase activity;GO:0016740//transferase activity;GO:0016772//transferase activity, transferring phosphorus-containing groups;GO:0016773//phosphotransferase activity, …	GO:0006139//nucleobase-containing compound metabolic process;GO:0006725//cellular aromatic compound metabolic process;GO:0006747//FAD biosynthetic process;GO:0006753//nucleoside phosphate metabolic process;GO:0006766//vitamin metabolic process;GO:0006767//water-soluble vitamin metabolic process;GO:0006771//riboflavin metabolic process;GO:0006793//phosphorus metabolic process;GO:0006796//phosphate…	--
Unigene0001618	3.921	3.821	0.713	3.068	3.802	0.839	2.35	2.264	0.717	3.804	2.999	1.656	0.263	0	3.211	7.972	8.177	3.708	17	16	3	14	15	4	13	10	3	15	12	7	1	0	12	31	34	18	--	-	-	-	-	-	-	-	-	--
Unigene0001619	6.457	7.163	8.799	11.175	6.337	5.032	9.221	7.699	4.066	6.847	6.249	7.097	3.685	3.454	2.408	2.057	0	3.09	28	30	37	51	25	24	51	34	17	27	25	30	14	13	9	8	0	15	--	-	-	-	-	-	-	-	-	--
Unigene0001620	10.817	11.939	11.365	5.235	3.813	5.288	0.72	0.401	2.857	0.898	1.216	0.628	0.815	0.705	0.355	0.683	0.426	0	106	113	108	54	34	57	9	4	27	8	11	6	7	6	3	6	4	0	NAP1	GFP98793.1 NAC domain-containing protein 19 [Phtheirospermum japonicum]	-	-	-	-	-	GO:0003677//DNA binding	GO:0006355//regulation of transcription, DNA-templated	NAC
Unigene0001621	8.698	9.513	5.937	1.746	1.75	1.559	0.864	0.722	0.635	0.135	0.133	0	0	0.141	0.284	0.137	0.383	0.109	71	75	47	15	13	14	9	6	5	1	1	0	0	1	2	1	3	1	JA2	GFP98793.1 NAC domain-containing protein 19 [Phtheirospermum japonicum]	-	-	-	-	-	GO:0003677//DNA binding	GO:0006355//regulation of transcription, DNA-templated	NAC
Unigene0001622	3.795	3.783	0.29	4.273	5.715	0	3.636	2.622	0.146	3.864	2.437	2.595	2.567	3.886	0.163	6.582	7.182	8.41	27	26	2	32	37	0	33	19	1	25	16	18	16	24	1	42	49	67	NAP1	GFP98793.1 NAC domain-containing protein 19 [Phtheirospermum japonicum]	-	-	-	-	-	GO:0003677//DNA binding	GO:0006355//regulation of transcription, DNA-templated	NAC
Unigene0001623	4.379	4.282	3.763	0.693	0	1.991	0.572	0	0.505	0.535	0.264	0.25	0.833	1.402	0	0.543	0.254	0	18	17	15	3	0	9	3	0	2	2	1	1	3	5	0	2	1	0	JA2	GER41088.1 NAC domain-containing protein [Striga asiatica]	-	-	-	-	-	GO:0003677//DNA binding	GO:0006355//regulation of transcription, DNA-templated	NAC
Unigene0001628	1.279	2.648	1.648	0.607	1.054	0	1.504	2.197	0.331	0	0	0	0	0.368	0	0	0	0	4	8	5	2	3	0	6	7	1	0	0	0	0	1	0	0	0	0	--	-	-	-	-	-	-	-	-	--
Unigene0001630	0.307	0.106	1.163	0.097	0	0.839	1.125	1.51	0	0.225	0.667	1.051	0.819	0.472	0.951	0.571	0.428	1.099	3	1	11	1	0	9	14	15	0	2	6	10	7	4	8	5	4	12	--	-	-	-	-	-	-	-	-	--
Unigene0001642	14.042	19.851	6.126	15.907	21.963	9.575	9.95	10.605	12.882	5.048	2.341	14.404	17.261	13.068	5.326	16.56	18.305	21.224	52	71	22	62	74	39	47	40	46	17	8	52	56	42	17	55	65	88	--	-	-	-	-	-	-	-	-	--
Unigene0001645	4.011	5.285	1.88	3.464	4.007	3.978	9.718	6.801	7.184	8.018	7.112	3.366	3.745	8.402	6.345	2.846	4.563	3.256	11	14	5	10	10	12	34	19	19	20	18	9	9	20	15	7	12	10	--	-	-	-	-	-	-	-	-	--
Unigene0001649	6.196	6.652	3.549	10.465	4.54	6.05	5.217	5.858	4.521	3.28	3.482	5.885	14.405	10.311	4.792	11.769	10.768	10.042	27	28	15	48	18	29	29	26	19	13	14	25	55	39	18	46	45	49	--	-	-	-	-	-	-	-	-	--
Unigene0001652	3.639	3.188	0.289	2.394	4.615	1.273	3.292	1.374	5.806	1.539	3.034	6.317	0	0	1.624	0.312	0	0.25	13	11	1	9	15	5	15	5	20	5	10	22	0	0	5	1	0	1	--	-	-	-	-	-	-	-	-	--
Unigene0001657	0.935	1.244	0.929	1.649	1.101	1.001	3.114	3.67	0.623	2.422	2.279	2.157	1.524	2.346	1.665	0.856	0.835	0.477	28	36	27	52	30	33	119	112	18	66	63	63	40	61	43	23	24	16	--	XP_039684586.1 uncharacterized protein LOC112417449 [Medicago truncatula]	-	-	-	-	-	GO:0046983//protein dimerization activity	-	--
Unigene0001670	0.177	1.469	0	0.843	0.39	0.645	0.973	1.393	0.92	0.975	1.153	1.273	0.81	0.613	1.235	0	0	0	1	8	0	5	2	4	7	8	5	5	6	7	4	3	6	0	0	0	AAE1	GFP78977.1 probable acyl-activating enzyme 1 peroxisomal [Phtheirospermum japonicum]	-	-	-	-	GO:0005575//cellular_component;GO:0005622//intracellular anatomical structure;GO:0005737//cytoplasm;GO:0005777//peroxisome;GO:0042579//microbody;GO:0043226//organelle;GO:0043227//membrane-bounded organelle;GO:0043229//intracellular organelle;GO:0043231//intracellular membrane-bounded organelle	GO:0003674//molecular_function;GO:0003824//catalytic activity;GO:0003987//acetate-CoA ligase activity;GO:0004043//L-aminoadipate-semialdehyde dehydrogenase activity;GO:0008668//(2,3-dihydroxybenzoyl)adenylate synthase activity;GO:0008756//o-succinylbenzoate-CoA ligase activity;GO:0016874//ligase activity;GO:0030729//acetoacetate-CoA ligase activity;GO:0047473//D-alanine [D-alanyl carrier protein]…	GO:0006082//organic acid metabolic process;GO:0006629//lipid metabolic process;GO:0006631//fatty acid metabolic process;GO:0008150//biological_process;GO:0008152//metabolic process;GO:0009234//menaquinone biosynthetic process;GO:0009987//cellular process;GO:0019287//isopentenyl diphosphate biosynthetic process, mevalonate pathway;GO:0019290//siderophore biosynthetic process;GO:0019350//teichoic a…	--
Unigene0001671	0.192	0.795	1.188	0.547	0	1.396	0.15	0	0	0	0	1.378	0.438	0.442	0.223	2.569	1.802	2.057	1	4	6	3	0	8	1	0	0	0	0	7	2	2	1	12	9	12	--	-	-	-	-	-	-	-	-	--
Unigene0001676	3.38	2.916	0	3.746	4.953	0	0.442	0.553	0	0.619	1.221	0	7.073	8.438	4.575	0	0	0.503	6	5	0	7	8	0	1	1	0	1	2	0	11	13	7	0	0	1	--	-	-	-	-	-	-	-	-	--
Unigene0001683	2.568	5.317	4.589	6.83	5.456	4.513	3.892	4.37	4.793	1.882	1.855	5.268	0	0	0	0	0	0	15	30	26	42	29	29	29	26	27	10	10	30	0	0	0	0	0	0	--	-	-	-	-	-	-	-	-	--
Unigene0001689	4.117	3.771	5.225	3.761	3.655	4.031	4.593	3.265	2.792	6.965	5.835	5.198	1.988	2.189	6.431	3.708	2.972	2.687	26	23	32	25	21	28	37	21	17	40	34	32	11	12	35	21	18	19	--	-	-	-	-	-	-	-	-	--
Unigene0001690	22.669	25.848	7.694	14.177	19.397	12.262	10.011	11.129	12.201	17.039	17.727	8.978	5.077	2.81	11.154	1.12	1.646	1.281	158	174	52	104	123	94	89	79	82	108	114	61	31	17	67	7	11	10	NEK2	XP_011079900.1 serine/threonine-protein kinase Nek2 [Sesamum indicum]	-	-	-	-	-	GO:0000166//nucleotide binding;GO:0003674//molecular_function;GO:0003824//catalytic activity;GO:0004672//protein kinase activity;GO:0004674//protein serine/threonine kinase activity;GO:0005488//binding;GO:0005524//ATP binding;GO:0016301//kinase activity;GO:0016740//transferase activity;GO:0016772//transferase activity, transferring phosphorus-containing groups;GO:0016773//phosphotransferase activ…	GO:0006464//cellular protein modification process;GO:0006468//protein phosphorylation;GO:0006793//phosphorus metabolic process;GO:0006796//phosphate-containing compound metabolic process;GO:0006807//nitrogen compound metabolic process;GO:0008150//biological_process;GO:0008152//metabolic process;GO:0009987//cellular process;GO:0016310//phosphorylation;GO:0019538//protein metabolic process;GO:00362…	--
Unigene0001692	30.008	31.26	29.495	18.697	21.563	25.116	18.015	17.582	13.88	21.774	23.05	14.607	10.185	9.929	17.941	12.471	11.026	11.79	491	494	468	322	321	452	376	293	219	324	348	233	146	141	253	183	173	216	BARD1	GFP82946.1 protein breast cancer susceptibility 1 homolog [Phtheirospermum japonicum]	Genetic Information Processing	Replication and repair	ko03440//Homologous recombination	K10683	GO:0000109//nucleotide-excision repair complex;GO:0000151//ubiquitin ligase complex;GO:0000152//nuclear ubiquitin ligase complex;GO:0005575//cellular_component;GO:0005622//intracellular anatomical structure;GO:0005634//nucleus;GO:0005886//plasma membrane;GO:0016020//membrane;GO:0031436//BRCA1-BARD1 complex;GO:0032991//protein-containing complex;GO:0043226//organelle;GO:0043227//membrane-bounded o…	GO:0003674//molecular_function;GO:0003676//nucleic acid binding;GO:0003677//DNA binding;GO:0003824//catalytic activity;GO:0004842//ubiquitin-protein transferase activity;GO:0005488//binding;GO:0016740//transferase activity;GO:0019787//ubiquitin-like protein transferase activity;GO:0043167//ion binding;GO:0043169//cation binding;GO:0046872//metal ion binding;GO:0061630//ubiquitin protein ligase ac…	GO:0000724//double-strand break repair via homologous recombination;GO:0000725//recombinational repair;GO:0006139//nucleobase-containing compound metabolic process;GO:0006259//DNA metabolic process;GO:0006281//DNA repair;GO:0006289//nucleotide-excision repair;GO:0006302//double-strand break repair;GO:0006310//DNA recombination;GO:0006325//chromatin organization;GO:0006351//transcription, DNA-temp…	--
Unigene0001698	9.853	10.116	10.332	9.676	8.646	8.131	6.881	7.235	8.072	14.75	15.525	7.05	1.796	2.194	16.813	7.848	10.276	6.878	119	118	121	123	95	108	106	89	94	162	173	83	19	23	175	85	119	93	--	XP_011072998.1 zinc finger protein VAR3, chloroplastic isoform X1 [Sesamum indicum]	-	-	-	-	GO:0005575//cellular_component;GO:0005622//intracellular anatomical structure;GO:0005737//cytoplasm;GO:0009507//chloroplast;GO:0009532//plastid stroma;GO:0009536//plastid;GO:0009570//chloroplast stroma;GO:0043226//organelle;GO:0043227//membrane-bounded organelle;GO:0043229//intracellular organelle;GO:0043231//intracellular membrane-bounded organelle	GO:0003674//molecular_function;GO:0005488//binding;GO:0043167//ion binding;GO:0043169//cation binding;GO:0046872//metal ion binding	GO:0006139//nucleobase-containing compound metabolic process;GO:0006396//RNA processing;GO:0006397//mRNA processing;GO:0006725//cellular aromatic compound metabolic process;GO:0006807//nitrogen compound metabolic process;GO:0006996//organelle organization;GO:0008150//biological_process;GO:0008152//metabolic process;GO:0009451//RNA modification;GO:0009657//plastid organization;GO:0009658//chloropl…	--
Unigene0001701	0.385	0	0.397	0.366	0	0.35	0.604	0.378	0.399	1.693	0.835	0	0	0	1.787	0	0.402	1.375	1	0	1	1	0	1	2	1	1	4	2	0	0	0	4	0	1	4	--	-	-	-	-	-	-	-	-	--
Unigene0001717	13.758	14.381	9.323	14.939	14.978	14.415	14.587	10.935	16.986	14.985	13.065	10.081	17.648	16.909	15.507	5.698	5.056	5.734	105	106	69	120	104	121	142	85	125	104	92	75	118	112	102	39	37	49	Sft2d2	XP_011076003.1 vesicle transport protein SFT2B [Sesamum indicum]	-	-	-	-	GO:0005575//cellular_component;GO:0016020//membrane;GO:0016021//integral component of membrane;GO:0031224//intrinsic component of membrane	-	GO:0006810//transport;GO:0008104//protein localization;GO:0008150//biological_process;GO:0015031//protein transport;GO:0015833//peptide transport;GO:0016192//vesicle-mediated transport;GO:0033036//macromolecule localization;GO:0042886//amide transport;GO:0045184//establishment of protein localization;GO:0051179//localization;GO:0051234//establishment of localization;GO:0071702//organic substance …	--
Unigene0001718	0.203	0.42	0.628	0.579	0.893	0	3.979	2.99	3.369	0.893	1.1	1.666	0.927	0.468	1.178	3.622	4.446	1.632	1	2	3	3	4	0	25	15	16	4	5	8	4	2	5	16	21	9	--	-	-	-	-	-	-	-	-	--
Unigene0001726	0.564	0	0	0	0.31	0	0.443	0	0	0.31	0	0	0	0	0.327	3.147	2.355	4.285	2	0	0	0	1	0	2	0	0	1	0	0	0	0	1	10	8	17	--	-	-	-	-	-	-	-	-	--
Unigene0001727	4.091	4.829	4.725	4.042	3.867	3.719	4.746	4.177	6.024	2.159	1.685	2.853	7.564	9.333	1.614	2.919	2.645	1.535	50	57	56	52	43	50	74	52	71	24	19	34	81	99	17	32	31	21	--	-	-	-	-	-	-	-	-	--
Unigene0001729	2.266	1.564	1.125	0.478	0.461	1.373	1.118	1.071	0.435	0.646	0.546	0.43	5.268	5.995	0.097	0.842	1.138	0.749	27	18	13	6	5	18	17	13	5	7	6	5	55	62	1	9	13	10	--	XP_021764844.1 uncharacterized protein LOC110729410 [Chenopodium quinoa]	-	-	-	-	-	-	-	--
Unigene0001735	5.343	4.578	7.6	8.052	7.493	15.077	10.256	11.759	7.643	6.281	7.388	5.103	37.855	32.481	9.62	3.492	2.69	2.139	29	24	40	46	37	90	71	65	40	31	37	27	180	153	45	17	14	13	--	-	-	-	-	-	-	-	-	--
Unigene0001738	1.158	3.065	1.858	3.424	4.809	5.266	6.054	5.054	4.671	4.246	3.487	8.185	3.526	2.224	3.435	9.328	8.724	5.747	9	23	14	28	34	45	60	40	35	30	25	62	24	15	23	65	65	50	--	-	-	-	-	-	-	GO:0009975//cyclase activity	GO:0009966//regulation of signal transduction	--
Unigene0001739	30.598	39.353	69.761	27.481	22.07	25.211	33.545	30.042	16.361	35.486	37.824	19.862	23.465	27.267	42.159	66.634	62.322	67.465	128	159	283	121	84	116	179	128	66	135	146	81	86	99	152	250	250	316	--	XP_012831368.1 PREDICTED: uncharacterized protein LOC105952371 [Erythranthe guttata]	-	-	-	-	-	-	-	--
Unigene0001740	0.715	2.22	1.474	0.679	0.262	1.083	0.934	1.169	0.741	0	0.516	1.955	2.991	2.745	0	1.062	0.994	1.064	3	9	6	3	1	5	5	5	3	0	2	8	11	10	0	4	4	5	--	-	-	-	-	-	-	-	-	--
Unigene0001748	14.847	15.785	8.313	18.656	16.932	11.757	9.637	9.248	10.099	10.796	12.025	12.445	1.184	1.38	11.114	1.602	2.414	1.711	186	191	101	246	193	162	154	118	122	123	139	152	13	15	120	18	29	24	--	KAH6808704.1 ARM repeat superfamily protein [Perilla frutescens var. frutescens] [Perilla frutescens]	-	-	-	-	-	-	-	--
Unigene0001750	3.4	3.246	4.234	2.727	2.281	5.018	2.042	2.384	3.114	2.816	3.302	4.529	0	0.051	4.098	7.483	6.815	11.909	77	71	93	65	47	125	59	55	68	58	69	100	0	1	80	152	148	302	--	RVX02539.1 Retrovirus-related Pol polyprotein from transposon TNT 1-94 [Vitis vinifera]	-	-	-	-	-	GO:0003676//nucleic acid binding;GO:0008270//zinc ion binding	-	--
Unigene0001755	73.718	64.669	48.583	43.615	36.755	96.393	48.861	45.401	76.102	72.44	67.111	75.068	30.903	25.25	62.517	31.907	34.944	24.78	1100	932	703	685	499	1582	930	690	1095	983	924	1092	404	327	804	427	500	414	SQE1	XP_011092466.1 squalene monooxygenase-like [Sesamum indicum]	Metabolism;Metabolism;Metabolism;Metabolism	Global and overview maps;Global and overview maps;Lipid metabolism;Metabolism of terpenoids and polyketides	ko01100//Metabolic pathways;ko01110//Biosynthesis of secondary metabolites;ko00100//Steroid biosynthesis;ko00909//Sesquiterpenoid and triterpenoid biosynthesis	K00511;K00511;K00511;K00511	GO:0005575//cellular_component;GO:0005737//cytoplasm;GO:0016020//membrane;GO:0016021//integral component of membrane;GO:0031224//intrinsic component of membrane	GO:0000166//nucleotide binding;GO:0003674//molecular_function;GO:0003824//catalytic activity;GO:0004355//glutamate synthase (NADPH) activity;GO:0004497//monooxygenase activity;GO:0004506//squalene monooxygenase activity;GO:0005488//binding;GO:0008734//L-aspartate oxidase activity;GO:0008767//UDP-galactopyranose mutase activity;GO:0016166//phytoene dehydrogenase activity;GO:0016491//oxidoreductase…	GO:0006400//tRNA modification;GO:0006537//glutamate biosynthetic process;GO:0006744//ubiquinone biosynthetic process;GO:0008150//biological_process;GO:0008152//metabolic process;GO:0008652//cellular amino acid biosynthetic process;GO:0009228//thiamine biosynthetic process;GO:0009273//peptidoglycan-based cell wall biogenesis;GO:0015995//chlorophyll biosynthetic process;GO:0016117//carotenoid biosy…	--
Unigene0001758	3.118	2.484	2.968	0	0	1.963	3.197	3.062	4.229	5.803	5.979	1.968	8.214	14.925	3.34	4.547	6.754	2.999	13	10	12	0	0	9	17	13	17	22	23	8	30	54	12	17	27	14	--	-	-	-	-	-	-	-	-	--
Unigene0001760	14.716	15.551	3.442	17.153	16.841	1.793	8.207	6.554	4.091	2.336	2.631	5.447	12.641	10.313	4.049	20.637	17.245	14.905	97	99	22	119	101	13	69	44	26	14	16	35	73	59	23	122	109	110	--	-	-	-	-	-	-	GO:0003723//RNA binding;GO:0003743//translation initiation factor activity	GO:0006413//translational initiation	--
Unigene0001763	1.143	0.43	0.75	1.382	1.256	1.889	0.081	0.102	0.539	1.485	0.45	0.213	2.253	1.796	0.844	0.116	0	0.093	11	4	7	14	11	20	1	1	5	13	4	2	19	15	7	1	0	1	--	-	-	-	-	-	-	-	-	--
Unigene0001764	0.663	0.229	0.228	0.63	1.457	0.603	0.866	0.217	0.688	0.486	0.718	0.227	1.766	3.31	1.538	0.739	0.461	0.592	3	1	1	3	6	3	5	1	3	2	3	1	7	13	6	3	2	3	--	-	-	-	-	-	-	-	-	--
Unigene0001766	0.378	0.131	1.821	0	0	1.49	0.593	0.743	0.523	0.139	0.137	0.776	0.144	0.291	0.293	1.125	0.263	0.676	3	1	14	0	0	13	6	6	4	1	1	6	1	2	2	8	2	6	--	KAG6413743.1 hypothetical protein SASPL_126457 [Salvia splendens]	-	-	-	-	-	GO:0003677//DNA binding	-	--
Unigene0001770	0	0	0	0	0	0	0	0	0	0	0	0	0	0	0	2.554	2.389	1.364	0	0	0	0	0	0	0	0	0	0	0	0	0	0	0	6	6	4	--	-	-	-	-	-	-	-	-	--
Unigene0001772	0.278	0.634	0.803	1.004	0.306	0.708	0.567	1.038	0.75	0.612	0.422	0.628	0.127	0.577	0.581	1.054	0.986	0.845	5	11	14	19	5	14	13	19	13	10	7	11	2	9	9	17	17	17	SERGT1	KAH6792191.1 peptidyl serine alpha-galactosyltransferase [Perilla frutescens var. hirtella] [Perilla frutescens]	Metabolism	Glycan biosynthesis and metabolism	ko00514//Other types of O-glycan biosynthesis	K20781	-	-	-	--
Unigene0001773	1.997	0.94	1.311	1.725	2.794	2.146	0.996	1.426	2.26	1.198	1.968	2.235	1.036	1.046	1.264	0	0	0	11	5	7	10	14	13	7	8	12	6	10	12	5	5	6	0	0	0	--	GAU13154.1 hypothetical protein TSUD_112140, partial [Trifolium subterraneum]	-	-	-	-	-	-	-	--
Unigene0001779	13.339	12.235	19.911	2.87	2.629	7.097	12.333	13.026	5.012	8.955	9.402	2.504	29.43	29.291	33.702	1.132	1.008	1.468	552	489	799	125	99	323	651	549	200	337	359	101	1067	1052	1202	42	40	68	--	-	-	-	-	-	-	-	-	--
Unigene0001782	0.625	0.648	0.968	0.149	0.516	0.853	0.368	1.535	1.622	2.063	1.695	2.566	0.178	0.18	1.451	1.046	0.652	0.419	4	4	6	1	3	6	3	10	10	12	10	16	1	1	8	6	4	3	--	-	-	-	-	-	-	-	-	--
Unigene0001786	9.984	9.648	1.716	9.17	8.779	1.816	8.349	7.842	3.451	17.566	20.199	6.828	5.698	4.602	9.268	11.133	12.842	8.026	30	28	5	29	24	6	32	24	10	48	56	20	15	12	24	30	37	27	--	-	-	-	-	-	-	-	-	--
Unigene0001792	2.252	1.166	6.966	1.945	2.587	2.14	1.845	2.01	3.609	1.238	1.553	2.1	2.92	4.717	4.869	1.94	1.494	2.742	22	11	66	20	23	23	23	20	34	11	14	20	25	40	41	17	14	30	HIPP44	XP_042022067.1 heavy metal-associated isoprenylated plant protein 30-like [Salvia splendens]	-	-	-	-	-	GO:0005507//copper ion binding;GO:0045340//mercury ion binding;GO:0046872//metal ion binding	GO:0006825//copper ion transport;GO:0015694//mercury ion transport	--
Unigene0001794	1.378	1.345	0.812	3.254	3.159	1.539	6.636	5.605	8.656	4.243	3.072	4.241	1.888	1.18	4.888	3.205	4.599	2.286	35	33	20	87	73	43	215	145	212	98	72	105	42	26	107	73	112	65	--	GER28094.1 BAH domain, partial [Striga asiatica]	-	-	-	-	GO:0016021//integral component of membrane	GO:0016765//transferase activity, transferring alkyl or aryl (other than methyl) groups	-	--
Unigene0001796	610.527	630.027	475.929	762.106	820.323	775.302	1024.67	1010.92	836.066	913.694	881.202	755.684	1172.39	1202.84	956.576	467.232	484.469	443.449	9039	9009	6833	11876	11050	12625	19351	15244	11936	12302	12038	10907	15207	15456	12206	6204	6878	7351	CTL1	GER32690.1 chitinase family protein [Striga asiatica]	-	-	-	-	-	GO:0004568//chitinase activity	GO:0006032//chitin catabolic process;GO:0016998//cell wall macromolecule catabolic process	--
Unigene0001799	15.284	16.971	6.957	16.975	18.652	12.89	7.933	8.331	11.751	9.968	10.338	6.758	2.948	3.704	8.989	1.293	1.099	1.177	290	311	128	339	322	269	192	161	215	172	181	125	49	61	147	22	20	25	ANT	XP_011074331.1 AP2-like ethylene-responsive transcription factor ANT [Sesamum indicum]	-	-	-	-	GO:0005575//cellular_component;GO:0005622//intracellular anatomical structure;GO:0005634//nucleus;GO:0043226//organelle;GO:0043227//membrane-bounded organelle;GO:0043229//intracellular organelle;GO:0043231//intracellular membrane-bounded organelle	GO:0003674//molecular_function;GO:0003676//nucleic acid binding;GO:0003677//DNA binding;GO:0003700//DNA-binding transcription factor activity;GO:0005488//binding;GO:0043565//sequence-specific DNA binding;GO:0097159//organic cyclic compound binding;GO:0140110//transcription regulator activity;GO:1901363//heterocyclic compound binding	GO:0000003//reproduction;GO:0003006//developmental process involved in reproduction;GO:0006082//organic acid metabolic process;GO:0006139//nucleobase-containing compound metabolic process;GO:0006351//transcription, DNA-templated;GO:0006355//regulation of transcription, DNA-templated;GO:0006725//cellular aromatic compound metabolic process;GO:0006790//sulfur compound metabolic process;GO:0006807//…	AP2
Unigene0001806	0.202	0.209	0.416	1.34	1.772	0.55	0.474	0.594	0	0	0.218	0.62	0.46	0.464	0.702	0.225	0	0.54	1	1	2	7	8	3	3	3	0	0	1	3	2	2	3	1	0	3	--	-	-	-	-	-	-	-	-	--
Unigene0001807	2.621	3.392	0.135	1.618	1.44	0.238	1.335	1.286	1.223	0.288	0.284	0.403	1.346	1.057	0.456	0.146	0.41	0.117	20	25	1	13	10	2	13	10	9	2	2	3	9	7	3	1	3	1	--	-	-	-	-	-	-	-	-	--
Unigene0001815	2.193	1.726	1.085	1.167	0.578	0.877	3.163	3.1	1.183	0.482	0.38	0.72	5.006	4.851	0.509	4.89	5.123	2.899	25	19	12	14	6	11	46	36	13	5	4	8	50	48	5	50	56	37	--	KYP47722.1 Transposon TX1 uncharacterized, partial [Cajanus cajan]	-	-	-	-	-	-	-	--
Unigene0001816	107.962	112.189	91.533	121.329	122.449	123.582	139.637	145.345	121.151	151.522	142.67	117.562	150.988	156.386	140.632	66.804	73.313	67.404	2193	2201	1803	2594	2263	2761	3618	3007	2373	2799	2674	2328	2687	2757	2462	1217	1428	1533	dapC	CAA2983628.1 probable N-succinyldiaminopimelate aminotransferase [Olea europaea subsp. europaea] [Olea europaea]	Metabolism;Metabolism	Global and overview maps;Amino acid metabolism	ko01100//Metabolic pathways;ko00270//Cysteine and methionine metabolism	K23977;K23977	GO:0005575//cellular_component;GO:0005622//intracellular anatomical structure;GO:0005737//cytoplasm;GO:0016020//membrane	GO:0003674//molecular_function;GO:0003824//catalytic activity;GO:0003961//O-acetylhomoserine aminocarboxypropyltransferase activity;GO:0004124//cysteine synthase activity;GO:0004400//histidinol-phosphate transaminase activity;GO:0004838//L-tyrosine:2-oxoglutarate aminotransferase activity;GO:0005488//binding;GO:0008483//transaminase activity;GO:0009016//succinyldiaminopimelate transaminase activi…	GO:0000105//histidine biosynthetic process;GO:0006520//cellular amino acid metabolic process;GO:0006531//aspartate metabolic process;GO:0006559//L-phenylalanine catabolic process;GO:0006572//tyrosine catabolic process;GO:0008150//biological_process;GO:0008152//metabolic process;GO:0008652//cellular amino acid biosynthetic process;GO:0009058//biosynthetic process;GO:0009086//methionine biosyntheti…	--
Unigene0001817	2.259	5.069	5.048	3.578	6.622	5.82	2.657	1.849	1.562	0.414	0.816	4.635	0.43	0	0.874	5.459	3.534	5.381	6	13	13	10	16	17	9	5	4	1	2	12	1	0	2	13	9	16	--	-	-	-	-	-	-	-	-	--
Unigene0001818	0.413	0	0.638	0	0.227	0	0.647	0.405	1.07	0.454	1.118	0.212	1.413	0.238	2.634	0	0	0	2	0	3	0	1	0	4	2	5	2	5	1	6	1	11	0	0	0	RPL9A	ABR18017.1 unknown [Picea sitchensis]	Genetic Information Processing	Translation	ko03010//Ribosome	K02940	GO:0005840//ribosome;GO:0022625//cytosolic large ribosomal subunit	GO:0003735//structural constituent of ribosome;GO:0019843//rRNA binding	GO:0006412//translation	--
Unigene0001819	4.266	4.662	0	0.225	0	0	0	0	0.983	0	0.514	0.243	0	0.273	0.275	0	0	0	18	19	0	1	0	0	0	0	4	0	2	1	0	1	1	0	0	0	RPL9B	ACG48268.1 60S ribosomal protein L9 [Zea mays]	Genetic Information Processing	Translation	ko03010//Ribosome	K02940	GO:0005840//ribosome;GO:0022625//cytosolic large ribosomal subunit	GO:0003735//structural constituent of ribosome;GO:0019843//rRNA binding	GO:0006412//translation	--
Unigene0001820	20.903	25.14	14.806	20.06	27.151	13.054	14.07	12.645	17.517	20.895	16.933	16.027	8.917	6.082	17.149	11.771	16.734	13.389	99	115	68	100	117	68	85	61	80	90	74	74	37	25	70	50	76	71	GATA15	PIN01019.1 hypothetical protein CDL12_26472 [Handroanthus impetiginosus]	-	-	-	-	-	GO:0008270//zinc ion binding;GO:0043565//sequence-specific DNA binding	GO:0006355//regulation of transcription, DNA-templated	--
Unigene0001822	3.287	3.144	2.988	3.176	2.786	3.749	3.516	4.322	2.109	4.687	4.499	3.829	2.226	2.311	3.168	5.094	4.183	5.723	118	109	104	120	91	148	161	158	73	153	149	134	70	72	98	164	144	230	pol	XP_019195699.1 PREDICTED: uncharacterized protein LOC109189544 [Ipomoea nil]	-	-	-	-	-	-	GO:0015074//DNA integration	--
Unigene0001824	1.326	0.686	0.456	0	0.243	1.005	1.039	0.868	0.917	0.243	0	0	1.766	1.018	0.256	0.246	0	0.395	6	3	2	0	1	5	6	4	4	1	0	0	7	4	1	1	0	2	--	-	-	-	-	-	-	-	-	--
Unigene0001836	3.115	2.016	0.803	0.617	0.143	0.472	0	0.255	1.211	0	0.422	0.399	0	0	0.151	0	0	0	24	15	6	5	1	4	0	2	9	0	3	3	0	0	1	0	0	0	--	-	-	-	-	-	-	-	-	--
Unigene0001844	39.112	35.868	59.539	28.843	28.249	34.375	15.769	19.566	25.302	8.602	9.083	27.129	6.59	4.507	10.589	37.588	34.961	33.102	210	186	310	163	138	203	108	107	131	42	45	142	31	21	49	181	180	199	MTH_273	GFP92768.1 upf0098 protein mth_273 [Phtheirospermum japonicum]	-	-	-	-	GO:0005575//cellular_component	GO:0003674//molecular_function	GO:0008150//biological_process	--
Unigene0001847	3.212	3.468	0	2.727	1.578	0	4.447	5.771	0	14.355	12.963	4.697	0.156	0	7.693	4.954	6.914	7.325	47	49	0	42	21	0	83	86	0	191	175	67	2	0	97	65	97	120	--	KAF3682436.1 hypothetical protein FXO38_01293 [Capsicum annuum]	-	-	-	-	-	-	-	--
Unigene0001852	4.621	5.865	8.148	8.782	5.735	6.506	9.584	12.002	9.74	13.114	11.956	12.692	13.953	12.367	6.919	5.818	5.597	4.66	31	38	53	62	35	48	82	82	63	80	74	83	82	72	40	35	36	35	--	-	-	-	-	-	-	-	-	--
Unigene0001858	1.709	1.517	0.504	0.232	0	0.222	0.574	0	0.506	0.268	0	0	0.279	0.563	0.85	0	0	0	7	6	2	1	0	1	3	0	2	1	0	0	1	2	3	0	0	0	--	-	-	-	-	-	-	GO:0003700//DNA-binding transcription factor activity	GO:0006355//regulation of transcription, DNA-templated	--
Unigene0001870	0	0	0	0	0	0	0	0	0	0	0	0	0	0	0	1.344	4.024	3.446	0	0	0	0	0	0	0	0	0	0	0	0	0	0	0	5	16	16	--	-	-	-	-	-	-	-	-	--
Unigene0001875	3.505	4.925	2.84	2.854	5.228	2.049	5.692	4.179	3.895	8.259	5.969	4.88	2.572	4.327	7.262	8.096	7.311	7.379	14	19	11	12	19	9	29	17	15	30	22	19	9	15	25	29	28	33	--	-	-	-	-	-	-	-	-	--
Unigene0001878	11.177	13.416	11.848	17.263	17.389	19.157	21.108	20.831	17.416	21.11	22.238	23.948	28.931	29.606	23.468	12.954	12.001	14.523	609	706	626	990	862	1148	1467	1156	915	1046	1118	1272	1381	1400	1102	633	627	886	pldZ	GFP99538.1 phospholipase d z [Phtheirospermum japonicum]	Metabolism;Metabolism;Metabolism;Metabolism	Global and overview maps;Global and overview maps;Lipid metabolism;Lipid metabolism	ko01100//Metabolic pathways;ko01110//Biosynthesis of secondary metabolites;ko00564//Glycerophospholipid metabolism;ko00565//Ether lipid metabolism	K16860;K16860;K16860;K16860	-	GO:0003824//catalytic activity;GO:0008270//zinc ion binding;GO:0016788//hydrolase activity, acting on ester bonds	-	--
Unigene0001879	0	0	0.844	0	0	0	0	0	0.424	0	0	0	0	0	0	2.281	0.853	5.846	0	0	2	0	0	0	0	0	1	0	0	0	0	0	0	5	2	16	--	-	-	-	-	-	-	-	-	--
Unigene0001889	0.765	0.158	1.736	0.291	0	1.392	0.72	0.751	1.905	0.337	1.327	1.413	0.699	0.353	2.664	2.219	3.671	1.504	5	1	11	2	0	10	6	5	12	2	8	9	4	2	15	13	23	11	--	-	-	-	-	-	-	-	-	--
Unigene0001891	0.786	0.868	0.54	0.995	1.554	0.714	1.478	0.823	0.652	0.576	0.965	1.719	0.179	0.181	0.122	0.642	0.71	0.702	15	16	10	20	27	15	36	16	12	10	17	32	3	3	2	11	13	15	TY3B-G	RWR94838.1 putative mitochondrial protein [Cinnamomum micranthum f. kanehirae]	-	-	-	-	-	-	GO:0015074//DNA integration	--
Unigene0001892	0.973	0.824	0	1.681	0.972	0	0.208	0.174	0	0.486	0	0	3.534	2.854	0.103	0	0	0	11	9	0	20	10	0	3	2	0	5	0	0	35	28	1	0	0	0	--	-	-	-	-	-	-	-	-	--
Unigene0001893	21.564	17.839	24.444	51.871	50.539	55.276	25.724	26.236	59.464	32.401	30.388	26.454	15.532	22.507	25.084	11.747	18.998	13.967	393	314	432	995	838	1108	598	487	1045	537	511	470	248	356	394	192	332	285	NPF7.1	GFP79999.1 protein nrt1/ ptr family 7.1 [Phtheirospermum japonicum]	-	-	-	-	GO:0016020//membrane	GO:0015333//peptide:proton symporter activity;GO:0022857//transmembrane transporter activity	GO:0015833//peptide transport;GO:0055085//transmembrane transport	--
Unigene0001898	0	0	0.212	0.586	0	0.561	0.968	0.404	0.427	0.679	0	0.211	0.47	0.948	0.239	0	0	1.103	0	0	1	3	0	3	6	2	2	3	0	1	2	4	1	0	0	6	--	-	-	-	-	-	GO:0005634//nucleus;GO:0070449//elongin complex	-	GO:0006368//transcription elongation from RNA polymerase II promoter	--
Unigene0001904	12.098	13.232	7.673	1.619	2.31	6.662	1.247	1.115	1.885	1.936	1.477	0.816	0.454	0.589	0.725	0.063	0.77	0.101	213	225	131	30	37	129	28	20	32	31	24	14	7	9	11	1	13	2	SRF2	KAG8371875.1 hypothetical protein BUALT_Bualt12G0008400 [Buddleja alternifolia]	-	-	-	-	GO:0005575//cellular_component;GO:0005886//plasma membrane;GO:0016020//membrane;GO:0016021//integral component of membrane;GO:0031224//intrinsic component of membrane;GO:0071944//cell periphery	GO:0000166//nucleotide binding;GO:0003674//molecular_function;GO:0003824//catalytic activity;GO:0004672//protein kinase activity;GO:0004674//protein serine/threonine kinase activity;GO:0004675//transmembrane receptor protein serine/threonine kinase activity;GO:0004888//transmembrane signaling receptor activity;GO:0005488//binding;GO:0005515//protein binding;GO:0005524//ATP binding;GO:0016301//kin…	GO:0006464//cellular protein modification process;GO:0006468//protein phosphorylation;GO:0006793//phosphorus metabolic process;GO:0006796//phosphate-containing compound metabolic process;GO:0006807//nitrogen compound metabolic process;GO:0007154//cell communication;GO:0007165//signal transduction;GO:0007166//cell surface receptor signaling pathway;GO:0007167//enzyme linked receptor protein signal…	--
Unigene0001910	1.012	0.524	5.565	0.32	0.649	2.377	1.322	1.159	3.323	1.391	1.005	3.114	0.385	1.36	0.783	3.103	1.231	1.582	12	6	64	4	7	31	20	14	38	15	11	36	4	14	8	33	14	21	RE1	XP_019179616.1 PREDICTED: uncharacterized protein LOC109174842 [Ipomoea nil]	-	-	-	-	-	-	-	--
Unigene0001911	2.697	2.394	11.919	0.183	0.529	13.224	1.888	1.891	11.687	8.579	8.038	3.359	2.089	1.443	14.864	8.592	9.141	13.076	28	24	120	2	5	151	25	20	117	81	77	34	19	13	133	80	91	152	At2g29880	XP_022870122.1 uncharacterized protein At2g29880-like [Olea europaea var. sylvestris] [Olea europaea]	-	-	-	-	-	-	-	--
Unigene0001913	5.94	4.863	9.117	5.512	4.859	22.859	33.356	38.655	24.641	26.127	29.943	41.802	30.905	33.425	46.162	11.09	11.813	10.857	43	34	64	42	32	182	308	285	172	172	200	295	196	210	288	72	82	88	--	GFQ00102.1 hypothetical protein PHJA_002154200 [Phtheirospermum japonicum]	-	-	-	-	GO:0005575//cellular_component;GO:0005576//extracellular region	GO:0003674//molecular_function;GO:0005102//signaling receptor binding;GO:0005488//binding;GO:0005515//protein binding;GO:0008083//growth factor activity;GO:0030545//signaling receptor regulator activity;GO:0048018//receptor ligand activity;GO:0098772//molecular function regulator	GO:0007275//multicellular organism development;GO:0008150//biological_process;GO:0008283//cell population proliferation;GO:0009966//regulation of signal transduction;GO:0009987//cellular process;GO:0010469//regulation of signaling receptor activity;GO:0010646//regulation of cell communication;GO:0023051//regulation of signaling;GO:0030154//cell differentiation;GO:0032501//multicellular organismal…	--
Unigene0001917	23.497	30.689	2.851	0.73	0	1.257	0.843	0.452	0.159	0.169	0.166	0.158	1.052	1.416	0	0.514	0.48	0.411	153	193	18	5	0	9	7	3	1	1	1	1	6	8	0	3	3	3	--	-	-	-	-	-	GO:0009898//cytoplasmic side of plasma membrane;GO:0043190//ATP-binding cassette (ABC) transporter complex	GO:0005524//ATP binding;GO:0032778//P-type cobalt transporter activity	GO:0006824//cobalt ion transport	--
Unigene0001919	5.279	4.936	0.894	0.449	0.346	0.537	2.316	2.514	0.981	2.859	2.818	2.91	2.248	2.133	8.685	5.359	6.286	4.891	134	121	22	12	8	15	75	65	24	66	66	72	50	47	190	122	153	139	CPR3	KAG6512514.1 hypothetical protein ZIOFF_030635 [Zingiber officinale]	-	-	-	-	-	-	-	--
Unigene0001921	2.775	2.107	0.572	1.582	1.423	0.841	3.046	5.812	0.767	3.051	3.208	3.985	3.167	6.608	3.005	2.269	3.28	6.279	15	11	3	9	7	5	21	32	4	15	16	21	15	31	14	11	17	38	--	-	-	-	-	-	-	-	-	--
Unigene0001925	0.627	0.974	1.293	1.688	0.804	0.76	1.557	0.718	0.325	0.805	0.793	1.072	0.954	0.723	0.485	0	0.109	0.187	6	9	12	17	7	8	19	7	3	7	7	10	8	6	4	0	1	2	--	-	-	-	-	-	-	-	-	--
Unigene0001929	0.858	1.185	0.393	5.528	4.089	0.434	0.449	0.468	0.297	0.524	0.62	0.391	2.613	3.077	0.443	0.213	0.796	0.682	9	12	4	61	39	5	6	5	3	5	6	4	24	28	4	2	8	8	--	XP_031387153.1 uncharacterized protein LOC116200446 [Punica granatum]	-	-	-	-	-	-	-	--
Unigene0001937	0.266	1.652	3.016	1.516	1.461	0.725	0.834	1.305	1.93	0.877	1.441	3.273	2.731	1.225	2.159	0	0	0	1	6	11	6	5	3	4	5	7	3	5	12	9	4	7	0	0	0	--	-	-	-	-	-	-	-	-	--
Unigene0001938	0.45	0.466	0	0	0	0	2.998	1.767	0	2.968	2.438	3	0	0	0	0	0	0	2	2	0	0	0	0	17	8	0	12	10	13	0	0	0	0	0	0	--	-	-	-	-	-	-	-	-	--
Unigene0001947	1.441	0.746	2.415	0.513	1.782	0.983	1.554	2.476	1.868	1.189	1.952	1.294	2.467	1.245	2.09	0.201	0.376	1.126	8	4	13	3	9	6	11	14	10	6	10	7	12	6	10	1	2	7	--	-	-	-	-	-	-	-	-	--
Unigene0001949	1.999	1.217	1.455	2.904	1.68	1.978	2.074	1.385	1.951	1.81	2.294	2.412	2.013	1.897	1.842	0.983	0.552	0.893	34	20	24	52	26	37	45	24	32	28	36	40	30	28	27	15	9	17	--	GAU26239.1 hypothetical protein TSUD_224300 [Trifolium subterraneum]	-	-	-	-	-	GO:0003676//nucleic acid binding;GO:0004523//RNA-DNA hybrid ribonuclease activity	-	--
Unigene0001953	6.2	5.403	7.85	3.558	4.656	6.14	5.583	5.726	5.539	9.248	7.718	5.038	4.975	4.315	8.547	11.979	9.475	9.705	101	85	124	61	69	110	116	95	87	137	116	80	71	61	120	175	148	177	--	KAG2695559.1 hypothetical protein I3760_07G018500 [Carya illinoinensis]	-	-	-	-	-	GO:0003674//molecular_function;GO:0005488//binding;GO:0005509//calcium ion binding;GO:0043167//ion binding;GO:0043169//cation binding;GO:0046872//metal ion binding	-	--
Unigene0001954	2.021	2.99	2.68	0	0	2.625	4.075	3.402	1.497	0.635	0	6.813	6.262	4.325	0	0	0	0	7	10	9	0	0	10	18	12	5	2	0	23	19	13	0	0	0	0	--	-	-	-	-	-	-	-	-	--
Unigene0001963	3.114	0.921	7.798	0	0	10.111	3.836	4.367	3.229	0.978	0.964	3.194	2.539	3.075	1.032	6.448	6.494	5.562	7	2	17	0	0	25	11	10	7	2	2	7	5	6	2	13	14	14	--	-	-	-	-	-	GO:0005737//cytoplasm;GO:0016020//membrane	-	GO:0009966//regulation of signal transduction	--
Unigene0001965	1.483	0.512	1.275	0.47	0.543	0.225	0.194	0.243	1.025	0.272	0.536	0.761	0.282	0	0.287	1.378	1.289	0.442	6	2	5	2	2	1	1	1	4	1	2	3	1	0	1	5	5	2	--	GFP87066.1 ubiquinol oxidase mitochondrial [Phtheirospermum japonicum]	-	-	-	-	GO:0005575//cellular_component;GO:0005622//intracellular anatomical structure;GO:0005737//cytoplasm;GO:0005739//mitochondrion;GO:0005740//mitochondrial envelope;GO:0005743//mitochondrial inner membrane;GO:0016020//membrane;GO:0016021//integral component of membrane;GO:0019866//organelle inner membrane;GO:0031090//organelle membrane;GO:0031224//intrinsic component of membrane;GO:0031966//mitochond…	GO:0003674//molecular_function;GO:0003824//catalytic activity;GO:0005488//binding;GO:0009916//alternative oxidase activity;GO:0016491//oxidoreductase activity;GO:0016679//oxidoreductase activity, acting on diphenols and related substances as donors;GO:0016682//oxidoreductase activity, acting on diphenols and related substances as donors, oxygen as acceptor;GO:0043167//ion binding;GO:0043169//cati…	GO:0006091//generation of precursor metabolites and energy;GO:0008150//biological_process;GO:0008152//metabolic process;GO:0009060//aerobic respiration;GO:0009987//cellular process;GO:0010230//alternative respiration;GO:0015980//energy derivation by oxidation of organic compounds;GO:0044237//cellular metabolic process;GO:0045333//cellular respiration	--
Unigene0001966	1.998	2.008	2.606	1.507	1.938	2.191	1.935	0.923	2.621	0.517	0.191	2.17	0	0	1.364	0.852	0.49	0.42	34	33	43	27	30	41	42	16	43	8	3	36	0	0	20	13	8	8	NPF1.2	XP_011090875.1 protein NRT1/ PTR FAMILY 1.2 isoform X1 [Sesamum indicum]	-	-	-	-	GO:0005575//cellular_component;GO:0016020//membrane;GO:0016021//integral component of membrane;GO:0031224//intrinsic component of membrane	GO:0003674//molecular_function;GO:0005215//transporter activity;GO:0015333//peptide:proton symporter activity;GO:0022857//transmembrane transporter activity	GO:0006810//transport;GO:0008150//biological_process;GO:0015833//peptide transport;GO:0051179//localization;GO:0051234//establishment of localization;GO:0055085//transmembrane transport	--
Unigene0001968	5.781	4.988	8.942	7.628	7.765	7.3	6.798	11.036	8.326	6.003	8.005	9.224	6.598	7.031	6.335	12.533	15.071	15.775	18	15	27	25	22	25	27	35	25	17	23	28	18	19	17	35	45	55	--	-	-	-	-	-	-	-	-	--
Unigene0001969	7.823	6.577	10.298	5.798	6.25	9.08	6.111	4.93	6.818	6.406	7.155	7.569	4.433	4.826	6.695	13.207	13.394	10.158	282	229	360	220	205	360	281	181	237	210	238	266	140	151	208	427	463	410	DGK4	GER38042.1 diacylglycerol kinase family protein [Striga asiatica]	Metabolism;Metabolism;Metabolism;Metabolism;Environmental Information Processing	Global and overview maps;Global and overview maps;Lipid metabolism;Lipid metabolism;Signal transduction	ko01100//Metabolic pathways;ko01110//Biosynthesis of secondary metabolites;ko00564//Glycerophospholipid metabolism;ko00561//Glycerolipid metabolism;ko04070//Phosphatidylinositol signaling system	K00901;K00901;K00901;K00901;K00901	GO:0005575//cellular_component	GO:0001727//lipid kinase activity;GO:0004143//diacylglycerol kinase activity;GO:0016301//kinase activity	GO:0007205//protein kinase C-activating G protein-coupled receptor signaling pathway;GO:0008150//biological_process	--
Unigene0001982	1.16	0.6	2.093	0	0	0	0.227	0.285	0	0.319	0	0.297	0	0	4.038	3.557	3.326	4.403	4	2	7	0	0	0	1	1	0	1	0	1	0	0	12	11	11	17	--	-	-	-	-	-	-	-	-	--
Unigene0001989	0	1.318	0	0.605	0	0	0	0	1.32	0.7	0	0	0	0	0.738	1.419	2.654	1.705	0	2	0	1	0	0	0	0	2	1	0	0	0	0	1	2	4	3	--	-	-	-	-	-	-	-	-	--
Unigene0001995	0.391	0.607	0	0	0	0	0.46	0.96	0	0	0	0	2.232	2.253	0	0	0	0	2	3	0	0	0	0	3	5	0	0	0	0	10	10	0	0	0	0	--	-	-	-	-	-	-	-	-	--
Unigene0001998	1.559	0.923	5.054	3.81	3.918	3.038	3.144	0.875	3.003	2.94	3.622	3.656	2.288	3.08	2.326	6.21	2.091	2.984	7	4	22	18	16	15	18	4	13	12	15	16	9	12	9	25	9	15	--	-	-	-	-	-	-	-	-	--
Unigene0002010	3.477	6	0.956	10.571	8.662	0.211	15.264	17.068	1.683	12.999	14.319	15.692	0	0.801	0.807	0	0.967	0	15	25	4	48	34	1	84	75	7	51	57	66	0	3	3	0	4	0	--	-	-	-	-	-	-	-	-	--
Unigene0002015	0.4	0.207	0.413	0.19	0.22	0.546	0.471	0.589	1.452	1.1	0.651	1.642	0	0.231	0.464	0.892	1.252	1.072	2	1	2	1	1	3	3	3	7	5	3	8	0	1	2	4	6	6	--	-	-	-	-	-	-	-	-	--
Unigene0002016	39.756	41.387	13.542	43.324	47.423	38.967	47.006	51.998	38.685	48.239	46.918	45	21.33	23.444	47.97	9.171	9.481	10.053	551	554	182	632	598	594	831	734	517	608	600	608	259	282	573	114	126	156	AS1	AKV71963.1 R2R3-MYB protein [Rehmannia glutinosa]	-	-	-	-	GO:0000793//condensed chromosome;GO:0005575//cellular_component;GO:0005622//intracellular anatomical structure;GO:0005634//nucleus;GO:0005694//chromosome;GO:0005730//nucleolus;GO:0031974//membrane-enclosed lumen;GO:0031981//nuclear lumen;GO:0043226//organelle;GO:0043227//membrane-bounded organelle;GO:0043228//non-membrane-bounded organelle;GO:0043229//intracellular organelle;GO:0043231//intracell…	GO:0000981//DNA-binding transcription factor activity, RNA polymerase II-specific;GO:0001067//transcription regulatory region nucleic acid binding;GO:0003674//molecular_function;GO:0003676//nucleic acid binding;GO:0003677//DNA binding;GO:0003700//DNA-binding transcription factor activity;GO:0005488//binding;GO:0005515//protein binding;GO:0009007//site-specific DNA-methyltransferase (adenine-speci…	GO:0000003//reproduction;GO:0001101//response to acid chemical;GO:0002682//regulation of immune system process;GO:0003002//regionalization;GO:0003006//developmental process involved in reproduction;GO:0006139//nucleobase-containing compound metabolic process;GO:0006306//DNA methylation;GO:0006351//transcription, DNA-templated;GO:0006355//regulation of transcription, DNA-templated;GO:0006357//regu…	MYB
Unigene0002024	11.698	10.219	2.639	11.114	11.853	11.799	11.177	11.126	8.34	17.486	17.036	10.312	2.712	2.738	16.542	1.019	2.097	1.632	64	54	14	64	59	71	78	62	44	87	86	55	13	13	78	5	11	10	--	GER34867.1 P-loop containing nucleoside triphosphatehydrolases superfamily protein [Striga asiatica]	-	-	-	-	-	-	-	--
Unigene0002025	0.274	0.284	0.849	0	0	0.499	0.215	0.808	0.285	0.302	1.189	0.281	0.626	1.264	1.592	7.648	9.155	3.921	1	1	3	0	0	2	1	3	1	1	4	1	2	4	5	25	32	16	--	-	-	-	-	-	-	-	-	--
Unigene0002026	0.419	0.174	0.432	0.319	0.092	0.305	0.197	0.329	0.174	0.646	1.272	0.602	0.861	1.063	1.557	6.826	7.084	7.041	5	2	5	4	1	4	3	4	2	7	14	7	9	11	16	73	81	94	--	-	-	-	-	-	-	-	-	--
Unigene0002030	1.12	1.325	0.495	2.736	2.814	1.6	2.885	3.928	1.493	3.343	2.254	1.313	2.74	3.687	1.857	1.427	0.667	1.429	7	8	3	18	16	11	23	25	9	19	13	8	15	20	10	8	4	10	--	-	-	-	-	-	-	GO:0043565//sequence-specific DNA binding	GO:0006355//regulation of transcription, DNA-templated	--
Unigene0002032	3.199	5.279	0.206	0.095	0	0.364	1.646	1.472	0.207	0.22	0.217	0.103	2.396	1.728	0.696	0.223	0	0.268	32	51	2	1	0	4	21	15	2	2	2	1	21	15	6	2	0	3	--	-	-	-	-	-	-	-	-	--
Unigene0002035	4.108	3.926	4.562	6.204	5.788	5.363	7.349	7.756	4.697	4.749	3.767	8.643	3.126	3.519	2.566	0.705	0.33	0.658	39	36	42	62	50	56	89	75	43	41	33	80	26	29	21	6	3	7	--	-	-	-	-	-	-	-	-	--
Unigene0002039	2.932	2.5	1.778	4.096	2.275	2.822	3.921	3.387	2.683	2.655	4.112	3.892	0.787	1.987	3.802	0.192	0.899	0.154	17	14	10	25	12	18	29	20	15	14	22	22	4	10	19	1	5	1	--	-	-	-	-	-	-	-	-	--
Unigene0002040	32.614	36.108	105.445	25.77	25.199	55.781	32.994	31.175	31.031	28.879	27.647	27.382	14.251	12.526	40.838	44.045	42.093	40.183	303	324	950	252	213	570	391	295	278	244	237	248	116	101	327	367	375	418	--	GFP89766.1 hypothetical protein PHJA_001120400 [Phtheirospermum japonicum]	-	-	-	-	-	-	-	--
Unigene0002041	7.608	4.201	0	1.446	0	0	0	0	0	0	0	0	0	0	0	0	0	0	15	8	0	3	0	0	0	0	0	0	0	0	0	0	0	0	0	0	--	-	-	-	-	-	-	-	-	--
Unigene0002042	2.19	3.078	3.227	2.378	1.72	4.623	3.557	2.919	6.004	3.699	3.646	2.407	1.25	0.901	6.263	2.093	1.632	1.956	28	38	40	32	20	65	58	38	74	43	43	30	14	10	69	24	20	28	--	XP_006449496.1 uncharacterized protein LOC18052818 [Citrus clementina]	-	-	-	-	-	-	-	--
Unigene0002045	0.911	1.51	1.316	1.732	1.002	0.829	0.857	1.969	2.647	0	0	0	3.537	2.731	0	0	0	0	5	8	7	10	5	5	6	11	14	0	0	0	17	13	0	0	0	0	--	XP_022994965.1 uncharacterized protein LOC111490554 isoform X1 [Cucurbita maxima]	-	-	-	-	-	-	-	--
Unigene0002047	0	1.152	0	0	0.306	0.506	0.436	0	0	0.612	0.603	0.285	1.906	0.321	0.323	0	0	0.249	0	4	0	0	1	2	2	0	0	2	2	1	6	1	1	0	0	1	--	-	-	-	-	-	-	-	-	--
Unigene0002054	2.118	1.677	2.956	2.131	3.972	1.926	1.759	1.713	2.714	1.918	3.917	0.895	2.56	2.441	2.024	0.139	0.26	0.668	17	13	23	18	29	17	18	14	21	14	29	7	18	17	14	1	2	6	--	-	-	-	-	-	-	-	-	--
Unigene0002056	0.426	0.441	0	0	0	0	0.334	0	0	0	0	0.437	0	0	0.494	0.949	2.219	0.38	1	1	0	0	0	0	1	0	0	0	0	1	0	0	1	2	5	1	--	-	-	-	-	-	-	-	-	--
Unigene0002059	7.52	5.16	4.298	4.39	5.079	4.531	7.885	7.74	2.913	10.362	9.918	0.744	11.583	8.874	12.721	0.202	0.283	0	83	55	46	51	51	55	111	87	31	104	101	8	112	85	121	2	3	0	At1g78860	GFP79607.1 epidermis-specific secreted glycoprotein ep1 [Phtheirospermum japonicum]	-	-	-	-	-	-	GO:0048544//recognition of pollen	--
Unigene0002065	1.021	1.146	0.79	1.213	1.216	0.851	0.801	0.668	0.53	1.31	1.845	1.659	1.36	1.373	1.58	2.942	3.373	3.877	12	13	9	15	13	11	12	8	6	14	20	19	14	14	16	31	38	51	--	-	-	-	-	-	-	-	-	--
Unigene0002066	2.451	3.751	4.725	0.709	0.82	1.453	2.255	1.778	3.757	3.515	4.735	0.546	2.676	2.946	3.956	4.039	4.222	7.042	23	34	43	7	7	15	27	17	34	30	41	5	22	24	32	34	38	74	--	XP_024959029.1 uncharacterized protein LOC112500004 [Cynara cardunculus var. scolymus] [Cynara cardunculus]	-	-	-	-	-	-	-	--
Unigene0002068	2.401	2.868	3.301	0.526	0.744	2.127	0.82	1.088	1.532	0.609	0.801	0.253	1.967	0.922	0.643	1.167	1.284	1.759	39	45	52	9	11	38	17	18	24	9	12	4	28	13	9	17	20	32	--	-	-	-	-	-	-	-	-	--
Unigene0002069	1610.18	1086.11	226.301	731.833	668.865	225.465	3.048	1.872	280.903	71.862	97.694	617.166	0.502	0.169	1.021	0.082	0.229	0.59	21953	14302	2992	10502	8297	3381	53	26	3693	891	1229	8203	6	2	12	1	3	9	--	GER48180.1 transcription elongation factor SPT5 [Striga asiatica]	-	-	-	-	-	-	-	--
Unigene0002076	22.763	23.001	10.608	13.932	17.441	11.89	17.116	16.708	11.235	37.605	34.217	10.047	16.863	10.655	43.489	11.47	11.812	12.853	416	406	188	268	290	239	399	311	198	625	577	179	270	169	685	188	207	263	--	PRQ42493.1 putative transposase, Ptta/En/Spm, plant, transposase, Tnp1/En/Spm [Rosa chinensis]	-	-	-	-	-	-	-	--
Unigene0002087	15.779	16.028	12.184	22.097	19.973	18.222	18.057	16.667	13.262	15.542	12.887	19.408	7.17	6.979	9.284	7.838	8.189	6.679	211	207	158	311	243	268	308	227	171	189	159	253	84	81	107	94	105	100	RNJ	XP_011073024.1 uncharacterized protein LOC105158090 isoform X1 [Sesamum indicum]	-	-	-	-	GO:0005575//cellular_component;GO:0005622//intracellular anatomical structure;GO:0005737//cytoplasm;GO:0009507//chloroplast;GO:0009536//plastid;GO:0043226//organelle;GO:0043227//membrane-bounded organelle;GO:0043229//intracellular organelle;GO:0043231//intracellular membrane-bounded organelle	GO:0003674//molecular_function;GO:0003676//nucleic acid binding;GO:0003723//RNA binding;GO:0003824//catalytic activity;GO:0004416//hydroxyacylglutathione hydrolase activity;GO:0004518//nuclease activity;GO:0004519//endonuclease activity;GO:0004521//endoribonuclease activity;GO:0004527//exonuclease activity;GO:0004532//exoribonuclease activity;GO:0004534//5'-3' exoribonuclease activity;GO:0004540/…	GO:0000003//reproduction;GO:0000578//embryonic axis specification;GO:0003006//developmental process involved in reproduction;GO:0006139//nucleobase-containing compound metabolic process;GO:0006364//rRNA processing;GO:0006396//RNA processing;GO:0006401//RNA catabolic process;GO:0006725//cellular aromatic compound metabolic process;GO:0006807//nitrogen compound metabolic process;GO:0006810//transpo…	--
Unigene0002089	42.125	42.407	45.844	46.669	36.046	38.697	42.052	43.076	40.208	43.596	40.598	59.208	13.642	13.603	24.692	69.397	63.994	57.15	289	281	305	337	225	292	368	301	266	272	257	396	82	81	146	427	421	439	--	KAG6414979.1 hypothetical protein SASPL_122378 [Salvia splendens]	-	-	-	-	-	-	-	--
Unigene0002100	2.646	3.93	4.507	4.043	2.528	5.438	1.894	3.162	3.221	1.771	1.122	3.186	2.363	3.446	3.47	4.873	8.277	6.472	23	33	38	37	20	52	21	28	27	14	9	27	18	26	26	38	69	63	--	KAH6807774.1 hypothetical protein C2S51_028882 [Perilla frutescens var. frutescens] [Perilla frutescens]	-	-	-	-	-	-	-	--
Unigene0002102	1.124	1.455	1.159	1.068	0.927	2.044	0.441	0.828	0.874	1.545	0.914	1.73	0	0.648	0.978	1.567	3.518	1.004	4	5	4	4	3	8	2	3	3	5	3	6	0	2	3	5	12	4	--	RVW32511.1 Transposon Ty3-G Gag-Pol polyprotein [Vitis vinifera]	-	-	-	-	-	-	GO:0015074//DNA integration	--
Unigene0002111	4.183	3.831	3.539	5.656	4.303	2.731	4.499	4.476	3.17	4.423	6.161	5.721	1.285	0.927	6.347	5.561	2.796	5.029	78	69	64	111	73	56	107	85	57	75	106	104	21	15	102	93	50	105	--	GER31219.1 spindle and kinetochore-associated protein 1 homolog [Striga asiatica]	-	-	-	-	-	-	-	--
Unigene0002123	54.46	54.917	64.796	50.663	55.853	58.161	61.056	62.901	63.2	64.672	56.868	46.108	49.632	44.104	50.287	112.108	104.804	91.321	1151	1121	1328	1127	1074	1352	1646	1354	1288	1243	1109	950	919	809	916	2125	2124	2161	HDG1	PIN22001.1 Transcription factor DLX [Handroanthus impetiginosus]	-	-	-	-	-	GO:0003677//DNA binding;GO:0008289//lipid binding	GO:0006355//regulation of transcription, DNA-templated	--
Unigene0002124	5.301	4.542	5.655	4.689	2.612	5.983	4.872	4.307	6.255	7.437	4.754	3.375	4.381	4.844	2.545	12.839	10.674	10.285	29	24	30	27	13	36	34	24	33	37	24	18	21	23	12	63	56	63	--	-	-	-	-	-	GO:0016021//integral component of membrane;GO:0042765//GPI-anchor transamidase complex	-	-	--
Unigene0002125	5.701	7.706	2.286	8.124	9.05	1.872	13.408	13.371	4.762	11.492	6.522	7.797	4.519	7.298	9.187	0	0.165	0	36	47	14	54	52	13	108	86	29	66	38	48	25	40	50	0	1	0	--	XP_023904042.1 uncharacterized protein LOC112015829 [Quercus suber]	-	-	-	-	-	-	-	--
Unigene0002127	4.346	5.063	19.608	2.065	4.777	0	0.426	0.533	10.141	0	0	0	8.061	9.39	0	0	0	0	8	9	35	4	8	0	1	1	18	0	0	0	13	15	0	0	0	0	--	-	-	-	-	-	-	-	-	--
Unigene0002130	1.635	1.539	2.605	1.553	1.307	1.621	1.048	1.313	1.849	5.392	5.153	1.372	0.509	0.342	4.483	0.331	0.31	0.133	11	10	17	11	8	12	9	9	12	33	32	9	3	2	26	2	2	1	--	-	-	-	-	-	-	-	-	--
Unigene0002131	0	0	0	0	0	0	0	0	0	0	0	0	0	0	0	0.618	2.312	1.485	0	0	0	0	0	0	0	0	0	0	0	0	0	0	0	2	8	6	--	-	-	-	-	-	-	-	-	--
Unigene0002133	0	0	1.199	0.276	0	2.114	0	0	0.301	0	0	2.981	0	0	0	0.648	1.212	0.519	0	0	4	1	0	8	0	0	1	0	0	10	0	0	0	2	4	2	--	-	-	-	-	-	-	-	-	--
Unigene0002137	0	0	0.279	0.257	0.595	0.984	0.212	0.797	0	0	0.293	0.555	0	0	0	0.905	1.129	0.242	0	0	1	1	2	4	1	3	0	0	1	2	0	0	0	3	4	1	--	-	-	-	-	-	-	-	-	--
Unigene0002138	1.582	1.683	0.485	2.235	1.88	3.072	4.526	3.989	1.508	3.198	2.41	4.562	2.392	3.4	2.68	1.526	1.16	1.146	37	38	11	55	40	79	135	95	34	68	52	104	49	69	54	32	26	30	At5g07050	GFP85019.1 wat1-related protein at5g07050 [Phtheirospermum japonicum]	-	-	-	-	GO:0016020//membrane;GO:0016021//integral component of membrane	GO:0046983//protein dimerization activity	-	--
Unigene0002139	0.311	1.286	0.534	0.295	0.569	0.753	1.623	1.829	0.107	1.707	1.234	2.442	0.709	2.147	2.282	0.115	0	0	3	12	5	3	5	8	20	18	1	15	11	23	6	18	19	1	0	0	At5g07050	GFP85019.1 wat1-related protein at5g07050 [Phtheirospermum japonicum]	-	-	-	-	GO:0016020//membrane;GO:0016021//integral component of membrane	-	-	--
Unigene0002143	1.047	0.241	0.96	0.995	1.663	2.434	1.369	1.371	1.69	0.256	0	1.313	0.531	0.402	0	0.389	0.364	0.416	9	2	8	9	13	23	15	12	14	2	0	11	4	3	0	3	3	4	--	-	-	-	-	-	-	-	-	--
Unigene0002144	0.726	0.752	0.187	0.173	0.599	0	0.427	0.713	0	1.198	1.968	1.118	1.036	0.209	0.843	0	0	0.162	4	4	1	1	3	0	3	4	0	6	10	6	5	1	4	0	0	1	--	-	-	-	-	-	-	-	-	--
Unigene0002148	0.973	1.367	0.573	1.254	1.146	0.442	1.035	1.296	0.216	1.375	1.28	0.214	0.714	1.441	2.177	0.155	0	0	14	19	8	19	15	7	19	19	3	18	17	3	9	18	27	2	0	0	--	-	-	-	-	-	-	-	-	--
Unigene0002154	0.731	0.505	0	0	0	0.111	3.63	3.828	0	0	0	0	3.477	3.089	0	0	0	0	6	4	0	0	0	1	38	32	0	0	0	0	25	22	0	0	0	0	--	-	-	-	-	-	-	-	-	--
Unigene0002156	3.13	3.709	4.083	4.263	4.186	4.046	4.405	3.147	3.246	2.778	2.534	5.377	1.42	1.173	2.275	4.625	3.382	3.233	83	95	105	119	101	118	149	85	83	67	62	139	33	27	52	110	86	96	At1g65750	GAU17467.1 hypothetical protein TSUD_340100 [Trifolium subterraneum]	-	-	-	-	-	GO:0003964//RNA-directed DNA polymerase activity	GO:0000373//Group II intron splicing	--
Unigene0002158	0.839	0.29	0.288	0.531	0.461	0.254	4.823	4.393	1.015	10.455	9.547	8.606	13.247	8.861	7.463	26.66	36.746	29.098	6	2	2	4	3	2	44	32	7	68	63	60	83	55	46	171	252	233	MYB5	PIM98752.1 Transcription factor, Myb superfamily [Handroanthus impetiginosus]	-	-	-	-	GO:0005575//cellular_component;GO:0005622//intracellular anatomical structure;GO:0005634//nucleus;GO:0043226//organelle;GO:0043227//membrane-bounded organelle;GO:0043229//intracellular organelle;GO:0043231//intracellular membrane-bounded organelle	GO:0000981//DNA-binding transcription factor activity, RNA polymerase II-specific;GO:0001067//transcription regulatory region nucleic acid binding;GO:0003674//molecular_function;GO:0003676//nucleic acid binding;GO:0003677//DNA binding;GO:0003700//DNA-binding transcription factor activity;GO:0005488//binding;GO:0043565//sequence-specific DNA binding;GO:0097159//organic cyclic compound binding;GO:0…	GO:0000003//reproduction;GO:0000902//cell morphogenesis;GO:0000904//cell morphogenesis involved in differentiation;GO:0003006//developmental process involved in reproduction;GO:0006139//nucleobase-containing compound metabolic process;GO:0006351//transcription, DNA-templated;GO:0006355//regulation of transcription, DNA-templated;GO:0006357//regulation of transcription by RNA polymerase II;GO:0006…	MYB
Unigene0002164	2.441	4.666	3.485	1.962	2.889	2.561	1.619	4.609	4.868	3.51	3.053	2.119	1.929	2.164	3.486	5.234	7.05	3.857	13	24	18	11	14	15	11	25	25	17	15	11	9	10	16	25	36	23	--	XP_019106806.1 PREDICTED: uncharacterized protein LOC104901309 [Beta vulgaris subsp. vulgaris] [Beta vulgaris]	-	-	-	-	-	-	-	--
Unigene0002166	0.223	0.616	0.23	0.989	0.409	0.338	0.466	0.73	0.385	0.899	0.886	1.144	0.17	0.257	0	0.166	0	0	3	8	3	14	5	5	8	10	5	11	11	15	2	3	0	2	0	0	--	GFP95297.1 ATP-dependent DNA helicase pif1 [Phtheirospermum japonicum]	-	-	-	-	-	GO:0003678//DNA helicase activity	GO:0000723//telomere maintenance;GO:0006281//DNA repair	--
Unigene0002171	5.885	5.1	5.395	10.106	10.254	6.659	10.834	10.272	16.094	9.875	9.024	9.525	4.578	4.37	9.964	13.707	14.229	6.697	135	113	120	244	214	168	317	240	356	206	191	213	92	87	197	282	313	172	APUM4	GFP91849.1 pumilio homolog 4 [Phtheirospermum japonicum]	-	-	-	-	GO:0005575//cellular_component;GO:0005622//intracellular anatomical structure;GO:0005737//cytoplasm;GO:0016021//integral component of membrane	GO:0003674//molecular_function;GO:0003676//nucleic acid binding;GO:0003723//RNA binding;GO:0003729//mRNA binding;GO:0005488//binding;GO:0008233//peptidase activity;GO:0097159//organic cyclic compound binding;GO:1901363//heterocyclic compound binding	GO:0006417//regulation of translation;GO:0008150//biological_process;GO:0009372//quorum sensing;GO:0009889//regulation of biosynthetic process;GO:0010468//regulation of gene expression;GO:0010556//regulation of macromolecule biosynthetic process;GO:0010608//posttranscriptional regulation of gene expression;GO:0019222//regulation of metabolic process;GO:0031323//regulation of cellular metabolic pr…	--
Unigene0002173	1.93	0	0	0.367	0	0.351	2.724	2.274	0	0.849	0.837	0	0.881	0	0.448	0	1.208	0.345	5	0	0	1	0	1	9	6	0	2	2	0	2	0	1	0	3	1	--	-	-	-	-	-	-	-	-	--
Unigene0002175	0.739	0.765	4.403	1.404	0.812	4.927	2.189	1.129	3.917	2.528	2.492	2.948	1.687	0.946	3.239	4.12	5.309	3.96	9	9	52	18	9	66	34	14	46	28	28	35	18	10	34	45	62	54	--	-	-	-	-	-	-	-	-	--
Unigene0002176	1.065	1.445	2.234	1.465	1.453	2.537	1.382	2.488	2.247	1.979	1.95	1.996	0.251	0.719	1.406	2.17	1.494	1.312	29	38	59	42	36	76	48	69	59	49	49	53	6	17	33	53	39	40	--	-	-	-	-	-	-	-	-	--
Unigene0002180	4.891	3.481	0.105	0.29	0.672	0	0.639	0.3	0.106	0	0.11	0	0.116	0.117	0	0	0	0	48	33	1	3	6	0	8	3	1	0	1	0	1	1	0	0	0	0	--	-	-	-	-	-	-	-	-	--
Unigene0002184	1.306	0.676	1.515	1.551	0.538	0.148	1.28	1.442	1.693	3.77	3.008	3.349	1.491	0.94	2.462	1.092	0.511	1.021	8	4	9	10	3	1	10	9	10	21	17	20	8	5	13	6	3	7	--	-	-	-	-	-	-	-	-	--
Unigene0002187	1.474	2.671	3.8	3.501	2.835	2.345	1.156	1.447	0	2.431	4.393	1.89	1.262	1.698	2.565	5.752	3.459	3.62	4	7	10	10	7	7	4	4	0	6	11	5	3	4	6	14	9	11	--	-	-	-	-	-	-	-	-	--
Unigene0002189	1.644	0.213	0	1.562	0.226	0	0.161	0.202	0	0.452	2.227	0	1.407	1.657	0.238	0	0.214	0.183	8	1	0	8	1	0	1	1	0	2	10	0	6	7	1	0	1	1	--	-	-	-	-	-	-	-	-	--
Unigene0002193	18.711	22.726	6.308	14.7	11.073	5.889	22.285	31.089	8.956	25.322	21.838	0	27.517	33.167	28.389	4.814	4.503	11.89	52	61	17	43	28	18	79	88	24	64	56	0	67	80	68	12	12	37	--	-	-	-	-	-	-	-	-	--
Unigene0002194	4.637	2.585	2.697	3.389	2.483	1.838	3.169	1.634	2.096	5.23	3.737	2.805	1.221	0.411	5.656	0.795	1.364	1.699	39	21	22	30	19	17	34	14	17	40	29	23	9	3	41	6	11	16	--	-	-	-	-	-	-	-	-	--
Unigene0002199	1.623	0.56	0.837	0.771	2.676	0.246	0.424	1.063	0.561	1.488	2.053	0.278	0.309	0	2.512	0.302	0	1.45	6	2	3	3	9	1	2	4	2	5	7	1	1	0	8	1	0	6	--	-	-	-	-	-	-	-	-	--
Unigene0002204	0.714	0.592	0.295	0.407	0.628	0.26	0.56	0.561	0.148	1.1	1.084	1.612	0	0	0.829	0.637	2.086	1.404	5	4	2	3	4	2	5	4	1	7	7	11	0	0	5	4	14	11	--	-	-	-	-	-	-	GO:0004518//nuclease activity	-	--
Unigene0002211	2.201	1.519	0.757	1.394	0.538	0.889	1.342	1.921	1.522	0.538	3.181	2.007	2.233	1.973	1.986	0	0.765	0	9	6	3	6	2	4	7	8	6	2	12	8	8	7	7	0	3	0	--	-	-	-	-	-	-	-	-	--
Unigene0002213	3.878	4.684	3.999	2.866	4.736	6.268	4.56	5.5	5.139	5.686	7.005	3.978	6.394	4.965	5.249	0.961	0.449	0.962	18	21	18	14	20	32	27	26	23	24	30	18	26	20	21	4	2	5	--	-	-	-	-	-	-	-	GO:0006355//regulation of transcription, DNA-templated	--
Unigene0002217	0.463	0	0.477	1.099	0	0.21	0.544	0.454	0	1.018	0.251	0.949	0	0	0.537	1.806	0.724	0.62	2	0	2	5	0	1	3	2	0	4	1	4	0	0	2	7	3	3	--	-	-	-	-	-	-	-	-	--
Unigene0002219	3.215	3.329	4.227	5.499	6.096	2.996	0.189	0.158	2.501	0.795	0.523	0.247	8.257	6.853	0.373	3.943	3.856	2.441	40	40	51	72	69	41	3	2	30	9	6	3	90	74	4	44	46	34	--	XP_039141187.1 uncharacterized protein LOC120278459 [Dioscorea cayenensis subsp. rotundata] [Dioscorea cayenensis]	-	-	-	-	-	-	-	--
Unigene0002220	2.33	3.859	2.402	4.869	3.073	4.236	6.94	5.032	2.899	5.636	7.575	6.691	2.127	0.537	3.784	4.676	3.401	3.745	5	8	5	11	6	10	19	11	6	11	15	14	4	1	7	9	7	9	--	-	-	-	-	-	-	-	-	--
Unigene0002227	0	0	0	0	0	0	0.191	0	0	0	0	0.501	0	0	0	1.089	1.528	1.308	0	0	0	0	0	0	1	0	0	0	0	2	0	0	0	4	6	6	--	KAF7808310.1 putative ribonuclease H protein At1g65750 family [Senna tora]	-	-	-	-	-	-	-	--
Unigene0002232	3.918	3.837	2.73	5.332	4.423	2.214	4.068	4.055	0.549	0.932	0.689	3.259	1.934	2.196	1.106	2.834	2.982	2.459	37	35	25	53	38	23	49	39	5	8	6	30	16	18	9	24	27	26	--	RZC08045.1 CENP-B-like protein 2 [Glycine soja]	-	-	-	-	-	-	-	--
Unigene0002235	1.24	0.57	1.136	0.131	0.303	0.25	2.051	2.164	0.857	2.272	1.493	0.141	0.157	0	2.397	0.921	0.718	0.738	9	4	8	1	2	2	19	16	6	15	10	1	1	0	15	6	5	6	--	-	-	-	-	-	-	-	-	--
Unigene0002240	19.298	19.573	7.92	28.251	24.457	10.742	7.873	7.347	5.922	13.209	8.11	2.02	3.147	2.723	5.484	0	0	0	98	96	39	151	113	60	51	38	29	61	38	10	14	12	24	0	0	0	--	PWA63575.1 RNA-directed DNA polymerase, eukaryota [Artemisia annua]	-	-	-	-	-	-	-	--
Unigene0002241	61.179	56.367	44.746	43.786	41.915	31.487	39.088	40.089	28.509	13.484	11.976	33.728	10.921	7.608	23.61	47.931	35.835	30.69	454	404	322	342	283	257	370	303	204	91	82	244	71	49	151	319	255	255	--	KAG8385535.1 hypothetical protein BUALT_Bualt03G0055300 [Buddleja alternifolia]	-	-	-	-	GO:0005576//extracellular region	GO:0008289//lipid binding	GO:0006869//lipid transport;GO:0042157//lipoprotein metabolic process	--
Unigene0002244	3.931	3.93	12.72	1.674	1.788	5.916	1.913	0.932	8.294	8.198	11.459	1.947	1.393	0.625	6.134	1.209	0.424	0.969	29	28	91	13	12	48	18	7	59	55	78	14	9	4	39	8	3	8	--	XP_011081473.1 uncharacterized protein LOC105164519 [Sesamum indicum]	-	-	-	-	-	-	-	--
Unigene0002245	0.41	0.425	1.269	1.169	1.353	0.373	0.965	0.806	0.851	0	0	0.421	0	0	0.476	3.202	0.856	0.366	1	1	3	3	3	1	3	2	2	0	0	1	0	0	1	7	2	1	--	-	-	-	-	-	-	-	-	--
Unigene0002255	1.501	1.709	0	2.281	1.319	0	2.47	2.505	0	2.475	2.602	2.001	0	0	1.567	0	0	0.134	10	11	0	16	8	0	21	17	0	15	16	13	0	0	9	0	0	1	--	-	-	-	-	-	-	-	-	--
Unigene0002260	13.525	9.77	6.649	15.24	11.063	8.865	12.329	11.581	5.219	10.376	9.033	14.841	4.308	4.349	3.832	4.033	3.772	2.95	86	60	41	102	64	62	100	75	32	60	53	92	24	24	21	23	23	21	--	-	-	-	-	-	-	-	-	--
Unigene0002264	1.744	1.806	0.719	2.32	1.534	0.634	2.461	3.425	1.447	0.767	3.025	2.505	0	0.804	4.453	3.89	1.819	2.493	5	5	2	7	4	2	9	10	4	2	8	7	0	2	11	10	5	8	--	-	-	-	-	-	-	-	-	--
Unigene0002266	0.552	1.143	0.854	0.262	0.607	0.502	0	0.271	0.859	0	0	0	1.575	0.954	0	0.923	0.863	2.465	2	4	3	1	2	2	0	1	3	0	0	0	5	3	0	3	3	10	--	VFQ69605.1 unnamed protein product [Cuscuta campestris]	-	-	-	-	-	-	-	--
Unigene0002267	0	0.498	0.248	0.229	0	0.219	0.944	0.473	0.499	1.323	3.131	0.988	0	0	1.955	0.805	0	0	0	2	1	1	0	1	5	2	2	5	12	4	0	0	7	3	0	0	--	-	-	-	-	-	-	-	-	--
Unigene0002268	1.866	2.273	3.396	1.46	2.293	1.497	2.066	3.126	1.822	5.312	7.02	3.829	3.258	1.897	9.426	1.469	2.404	1.471	17	20	30	14	19	15	24	29	16	44	59	34	26	15	74	12	21	15	--	-	-	-	-	-	-	-	-	--
Unigene0002270	0.387	0.534	0.665	1.715	1.559	0.352	4.751	5.317	0	4.112	9.223	9.391	0	0.149	0.299	0.144	0.134	0	3	4	5	14	11	3	47	42	0	29	66	71	0	1	2	1	1	0	--	-	-	-	-	-	-	-	-	--
Unigene0002271	0.615	0.637	0.951	2.337	1.352	0	3.134	2.868	0.638	0.845	1.166	0.946	0.175	0	0	1.029	0.16	0.275	4	4	6	16	8	0	26	19	4	5	7	6	1	0	0	6	1	2	--	-	-	-	-	-	-	-	-	--
Unigene0002272	1.563	2.098	1.911	2.585	2.927	0.684	3.45	3.638	0.841	1.592	1.694	2.554	0.595	0.534	0	3.873	3.744	2.275	27	35	32	47	46	13	76	64	14	25	27	43	9	8	0	60	62	44	--	XP_042013860.1 receptor-like protein 9DC3 isoform X4 [Salvia splendens]	-	-	-	-	-	GO:0005515//protein binding	-	--
Unigene0002273	5.673	7.68	12.599	5.597	4.556	15.472	3.934	3.856	9.277	4.318	5.911	6.043	0	0	8.86	1.946	4.778	3.897	26	34	56	27	19	78	23	18	41	18	25	27	0	0	35	8	21	20	yju2	TYI91667.1 hypothetical protein E1A91_D02G009300v1, partial [Gossypium mustelinum]	-	-	-	-	-	-	-	--
Unigene0002274	1.809	4.12	7.087	1.375	1.988	6.248	1.134	1.065	2.626	2.784	1.96	4.452	0.413	0	3.777	1.21	1.886	1.292	5	11	19	4	5	19	4	3	7	7	5	12	1	0	9	3	5	4	--	-	-	-	-	-	-	-	-	--
Unigene0002275	11.106	7.44	2.964	11.42	10.196	2.613	6.76	7.184	4.742	1.724	1.558	8.31	3.43	3.462	1.061	4.953	5.041	5.368	85	55	22	92	71	22	66	56	35	12	11	62	23	23	7	34	37	46	yju2	KAH6836396.1 coiled-coil protein [Perilla frutescens var. hirtella] [Perilla frutescens]	-	-	-	-	-	-	-	--
Unigene0002278	1.464	1.227	0.575	1.656	2.223	0.444	0.984	0.822	0.145	0.69	0.68	0.286	0.318	0.241	0.243	0.778	0.727	0.747	21	17	8	25	29	7	18	12	2	9	9	4	4	3	3	10	10	12	SRG1	XP_017239945.1 PREDICTED: codeine O-demethylase-like [Daucus carota subsp. sativus] [Daucus carota]	-	-	-	-	-	-	-	--
Unigene0002279	2.477	2.724	0.958	1.324	1.361	0.844	0.607	0.912	0.963	1.362	1.342	0.159	7.95	8.026	3.592	9.838	10.815	9.539	16	17	6	9	8	6	5	6	6	8	8	1	45	45	20	57	67	69	--	-	-	-	-	-	-	-	-	--
Unigene0002287	5.302	5.764	3.964	5.163	6.119	3.736	2.494	2.993	3.986	0.875	0.431	1.768	2.421	4.123	0.308	0	0	0	40	42	29	41	42	31	24	23	29	6	3	13	16	27	2	0	0	0	--	-	-	-	-	-	-	-	-	--
Unigene0002295	3.67	5.13	2.649	6.451	4.236	3.838	1.439	1.441	4.187	2.825	3.58	2.071	3.98	4.44	0.852	1.432	1.34	0.82	20	27	14	37	21	23	10	8	22	14	18	11	19	21	4	7	7	5	--	-	-	-	-	-	-	-	-	--
Unigene0002297	4.458	4.039	4.022	2.647	0.612	3.715	0.874	1.459	1.541	1.225	2.013	2.477	1.272	0.642	0.431	2.071	1.356	1.493	24	21	21	15	3	22	6	8	8	6	10	13	6	3	2	10	7	9	--	-	-	-	-	-	-	-	-	--
Unigene0002303	20.663	21.894	20.498	27.094	24.172	22.028	21.741	19.754	25.689	22.522	18.858	29.81	12.827	13.992	15.492	28.833	30.873	26.819	342	350	329	472	364	401	459	333	410	339	288	481	186	201	221	428	490	497	PURA1	GFP78981.1 adenylosuccinate synthetase 1 chloroplastic [Phtheirospermum japonicum]	Metabolism;Metabolism;Metabolism	Global and overview maps;Nucleotide metabolism;Amino acid metabolism	ko01100//Metabolic pathways;ko00230//Purine metabolism;ko00250//Alanine, aspartate and glutamate metabolism	K01939;K01939;K01939	-	GO:0004019//adenylosuccinate synthase activity;GO:0005525//GTP binding	GO:0006164//purine nucleotide biosynthetic process;GO:0009152//purine ribonucleotide biosynthetic process	--
Unigene0002305	0.734	0.506	1.009	0.465	0.538	1.112	0.959	0.72	0.254	0.807	0.265	0	1.954	2.818	0.568	0.273	0.255	0.874	3	2	4	2	2	5	5	3	1	3	1	0	7	10	2	1	1	4	--	XP_042445459.1 uncharacterized protein LOC122030321 isoform X2 [Zingiber officinale]	-	-	-	-	-	-	-	--
Unigene0002315	10.687	11.828	9.12	11.554	11.138	10.889	15.745	17.909	8.598	12.967	18.77	16.065	11.357	12.525	10.903	23.009	25.363	23.367	58	62	48	66	55	65	109	99	45	64	94	85	54	59	51	112	132	142	--	XP_039134207.1 uncharacterized protein LOC120271590 [Dioscorea cayenensis subsp. rotundata] [Dioscorea cayenensis]	-	-	-	-	-	-	-	--
Unigene0002317	10.378	10.384	16.878	9.827	7.732	19.44	16.736	17.882	14.337	15.7	13.285	13.967	8.625	7.704	9.657	23.22	17.831	23.14	298	288	470	297	202	614	613	523	397	410	352	391	217	192	239	598	491	744	At1g65750	KAA3465035.1 reverse transcriptase [Gossypium australe]	-	-	-	-	-	GO:0003676//nucleic acid binding;GO:0004523//RNA-DNA hybrid ribonuclease activity	-	--
Unigene0002318	14.458	15.294	21.499	12.989	11.572	21.098	17.782	19.903	18.361	15.437	14.59	19.29	8.909	8.148	11.852	28.269	25.62	24.936	276	282	398	261	201	443	433	387	338	268	257	359	149	135	195	484	469	533	MBD2	GFQ05594.1 methyl-cpg-binding domain-containing protein 2 [Phtheirospermum japonicum]	-	-	-	-	-	GO:0003677//DNA binding;GO:0008270//zinc ion binding	-	--
Unigene0002319	0.748	0.29	0.867	0.621	0.411	0.765	1.099	0.642	0.678	0.616	0.81	1.246	2.026	1.723	0.542	1.667	1.754	1.836	8	3	9	7	4	9	15	7	7	6	8	13	19	16	5	16	18	22	--	GFQ05594.1 methyl-cpg-binding domain-containing protein 2 [Phtheirospermum japonicum]	-	-	-	-	-	-	-	--
Unigene0002323	3.909	4.721	0	3.404	4.654	0	4.086	2.878	0	1.791	3.177	0.668	0	0	0.378	1.09	0.34	0.873	12	14	0	11	13	0	16	9	0	5	9	2	0	0	1	3	1	3	--	-	-	-	-	-	-	-	-	--
Unigene0002325	1.852	1.918	0.477	1.257	1.091	1.924	1.659	1.753	1.098	1.527	1.219	0.679	0.226	0.229	0.844	0.221	0	0.473	28	28	7	20	15	32	32	27	16	21	17	10	3	3	11	3	0	8	--	XP_035831959.1 uncharacterized protein LOC118481001 [Helianthus annuus]	-	-	-	-	-	-	-	--
Unigene0002326	3.065	2.662	0.306	3.758	3.478	0.539	3.101	2.621	0.615	0.544	0.857	3.043	0	0	0	2.756	3.197	2.473	31	26	3	40	32	6	40	27	6	5	8	30	0	0	0	25	31	28	ABCC4	XP_041992371.1 uncharacterized protein LOC121743205 [Salvia splendens]	-	-	-	-	-	GO:0005260//intracellularly ATP-gated chloride channel activity	GO:0006855//xenobiotic transmembrane transport;GO:0030321//transepithelial chloride transport	--
Unigene0002332	3.139	2.862	6.058	3.01	1.678	5.708	1.197	1.103	5.017	6.65	5.212	2.363	1.775	2.09	6.482	6.037	5.886	8.333	109	96	204	110	53	218	53	39	168	210	167	80	54	63	194	188	196	324	--	-	-	-	-	-	-	-	-	--
Unigene0002337	3.492	3.615	5.072	3.032	3.012	7.544	4.886	5.05	2.414	10.362	11.475	10.668	0.129	0	12.241	9.67	9.632	10.697	93	93	131	85	73	221	166	137	62	251	282	277	3	0	281	231	246	319	--	QCE01079.1 hypothetical protein DEO72_LG7g2371 [Vigna unguiculata]	-	-	-	-	-	-	-	--
Unigene0002338	0.614	0.847	0.211	1.846	1.574	1.023	2.405	3.213	1.273	1.687	1.663	2.518	2.685	3.653	1.78	1.368	1.706	2.74	6	8	2	19	14	11	30	32	12	15	15	24	23	31	15	12	16	30	--	-	-	-	-	-	-	-	-	--
Unigene0002341	3.613	4.554	3.564	1.642	2.072	2	2.217	2.776	1.303	2.073	1.192	3.867	0.359	0.362	1.094	0.175	0	0.14	23	28	22	11	12	14	18	18	8	12	7	24	2	2	6	1	0	1	--	-	-	-	-	-	-	-	-	--
Unigene0002342	3.769	1.438	3.477	2.261	2.616	4.328	3.11	4.089	2.057	5.671	3.654	3.255	6.792	3.656	3.222	1.327	1.241	2.48	19	7	17	12	12	24	20	21	10	26	17	16	30	16	14	6	6	14	--	-	-	-	-	-	-	-	-	--
Unigene0002344	0	0.421	1.258	0	0	1.109	1.116	0.399	0.843	1.342	1.102	3.754	0	0	1.651	0.907	2.332	1.634	0	2	6	0	0	6	7	2	4	6	5	18	0	0	7	4	11	9	--	-	-	-	-	-	-	-	-	--
Unigene0002345	3.365	4.181	5.205	1.119	1.664	2.141	0.396	0.661	1.396	0.555	0.365	1.035	0.384	1.163	0.586	0.75	0.702	1.503	20	24	30	7	9	14	3	4	8	3	2	6	2	6	3	4	4	10	--	-	-	-	-	-	-	-	-	--
Unigene0002346	17.341	23.06	17.225	11.185	13.289	10.559	8.481	10.153	7.919	5.073	10	8.323	1.634	1.283	4.799	2.661	0.995	1.421	109	140	105	74	76	73	68	65	48	29	58	51	9	7	26	15	6	10	--	-	-	-	-	-	-	-	-	--
Unigene0002347	2.272	2.058	1.855	4.407	2.601	3.357	2.969	3.625	0.785	2.915	4.104	3.593	0.324	0.763	2.197	16.466	12.241	11.836	24	21	19	49	25	39	40	39	8	28	40	37	3	7	20	156	124	140	--	PIN26516.1 hypothetical protein CDL12_00719 [Handroanthus impetiginosus]	-	-	-	-	-	-	-	--
Unigene0002350	1.612	1.192	1.662	1.75	1.771	2.093	4.512	2.261	3.343	0.76	3.244	6.14	3.942	1.857	1.069	6.161	6.003	8.636	7	5	7	8	7	10	25	10	14	3	13	26	15	7	4	24	25	42	--	PIN12071.1 Copper chaperone [Handroanthus impetiginosus]	-	-	-	-	-	GO:0046872//metal ion binding	-	--
Unigene0002351	4.012	3.264	2.837	3.376	4.851	4.221	4.718	4.333	3.15	4.349	4.411	2.058	5.365	6.736	10.508	2.301	3.347	3.788	70	55	48	62	77	81	105	77	53	69	71	35	82	102	158	36	56	74	--	-	-	-	-	-	-	-	-	--
Unigene0002355	16.186	17.237	16.903	20.699	20.331	18.407	20.021	21.391	19.556	13.956	14.2	26.828	13.196	10.065	21.761	42.626	41.1	40.293	315	324	319	424	360	394	497	424	367	247	255	509	225	170	365	744	767	878	HSFA3	GFP88127.1 heat stress transcription factor a-3 [Phtheirospermum japonicum]	-	-	-	-	GO:0005575//cellular_component;GO:0005622//intracellular anatomical structure;GO:0005634//nucleus;GO:0005737//cytoplasm;GO:0043226//organelle;GO:0043227//membrane-bounded organelle;GO:0043229//intracellular organelle;GO:0043231//intracellular membrane-bounded organelle	GO:0003674//molecular_function;GO:0003676//nucleic acid binding;GO:0003677//DNA binding;GO:0003700//DNA-binding transcription factor activity;GO:0005488//binding;GO:0043565//sequence-specific DNA binding;GO:0097159//organic cyclic compound binding;GO:0140110//transcription regulator activity;GO:1901363//heterocyclic compound binding	GO:0006139//nucleobase-containing compound metabolic process;GO:0006351//transcription, DNA-templated;GO:0006355//regulation of transcription, DNA-templated;GO:0006725//cellular aromatic compound metabolic process;GO:0006807//nitrogen compound metabolic process;GO:0006950//response to stress;GO:0008150//biological_process;GO:0008152//metabolic process;GO:0009058//biosynthetic process;GO:0009059//…	--
Unigene0002359	250.56	269.201	187.69	329.698	337.435	289.624	250.556	243.327	290.527	189.756	177.242	288.517	355.854	355.751	154.45	130.25	136.046	124.011	3582	3717	2602	4961	4389	4554	4569	3543	4005	2467	2338	4021	4457	4414	1903	1670	1865	1985	APA1	GFP90187.1 aspartic proteinase [Phtheirospermum japonicum]	-	-	-	-	-	-	GO:0006629//lipid metabolic process	--
Unigene0002360	3.37	2.999	1.829	1.685	3.444	1.72	3.291	3.076	1.349	1.04	0.833	1.273	2.969	3.201	0.412	1.582	1.11	1.478	57	49	30	30	53	32	71	53	22	16	13	21	44	47	6	24	18	28	RER6	KAG8380910.1 hypothetical protein BUALT_Bualt06G0065800 [Buddleja alternifolia]	-	-	-	-	-	-	-	--
Unigene0002362	2.117	1.233	3.274	1.885	1.599	2.887	2.282	2.598	2.195	1.6	1.577	1.628	2.567	2.286	3.377	5.605	6.76	4.726	16	9	24	15	11	24	22	20	16	11	11	12	17	15	22	38	49	40	--	-	-	-	-	-	-	-	-	--
Unigene0002363	0.262	0	5.861	0	0.384	9.46	0.48	0.343	7.254	0	0	7.534	0.499	0.403	0	3.9	4.103	5.388	3	0	65	0	4	119	7	4	80	0	0	84	5	4	0	40	45	69	--	-	-	-	-	-	-	GO:0003677//DNA binding	-	--
Unigene0002364	0.16	0.331	0	0.455	1.579	0.581	2.753	4.075	2.318	2.282	2.595	5.24	3.462	3.311	1.852	5.162	3.663	5.275	1	2	0	3	9	4	22	26	14	13	15	32	19	18	10	29	22	37	--	-	-	-	-	-	-	-	-	--
Unigene0002368	2.821	3.717	3.702	2.193	3.664	3.73	2.412	1.259	2.925	7.05	6.948	1.841	5.854	5.614	6.248	1.716	2.942	0.687	11	14	14	9	13	16	12	5	11	25	25	7	20	19	21	6	11	3	--	-	-	-	-	-	-	-	-	--
Unigene0002371	0.221	0	0.228	0.421	1.46	0.402	1.041	2.173	0.23	0.487	0.96	1.589	1.768	3.06	1.798	1.481	1.385	1.779	1	0	1	2	6	2	6	10	1	2	4	7	7	12	7	6	6	9	SULTR1;1	GFP87077.1 high affinity sulfate transporter 1 [Phtheirospermum japonicum]	-	-	-	-	GO:0005575//cellular_component;GO:0005886//plasma membrane;GO:0016020//membrane;GO:0016021//integral component of membrane;GO:0031224//intrinsic component of membrane;GO:0071944//cell periphery	GO:0003674//molecular_function;GO:0005215//transporter activity;GO:0008271//secondary active sulfate transmembrane transporter activity;GO:0008509//anion transmembrane transporter activity;GO:0015075//ion transmembrane transporter activity;GO:0015103//inorganic anion transmembrane transporter activity;GO:0015116//sulfate transmembrane transporter activity;GO:0015291//secondary active transmembran…	GO:0006810//transport;GO:0006811//ion transport;GO:0006820//anion transport;GO:0008150//biological_process;GO:0008272//sulfate transport;GO:0015698//inorganic anion transport;GO:0034220//ion transmembrane transport;GO:0051179//localization;GO:0051234//establishment of localization;GO:0055085//transmembrane transport;GO:0072348//sulfur compound transport;GO:0098656//anion transmembrane transport;G…	--
Unigene0002372	0	0.654	0.391	1.92	1.527	1.149	4.457	3.101	1.965	4.029	3.149	4.665	1.442	1.456	0.879	3.099	3.03	2.369	0	5	3	16	11	10	45	25	15	29	23	36	10	10	6	22	23	21	SULTR1;3	GER47176.1 sulfate transporter [Striga asiatica]	-	-	-	-	GO:0016020//membrane;GO:0016021//integral component of membrane	GO:0015116//sulfate transmembrane transporter activity	GO:0008272//sulfate transport	--
Unigene0002373	49.994	57.929	52.147	74.779	73.46	70.253	135.131	135.074	64.498	126.299	120.072	115.626	270.781	264.915	133.171	170.939	150.966	156.442	1217	1362	1231	1916	1627	1881	4196	3349	1514	2796	2697	2744	5775	5597	2794	3732	3524	4264	SULTR1;3	GFP87077.1 high affinity sulfate transporter 1 [Phtheirospermum japonicum]	-	-	-	-	GO:0016020//membrane;GO:0016021//integral component of membrane	GO:0015116//sulfate transmembrane transporter activity;GO:0045152//antisigma factor binding	GO:0006355//regulation of transcription, DNA-templated;GO:0008272//sulfate transport	--
Unigene0002374	1.202	1.866	2.324	4.567	3.302	2.868	6.948	8.407	2.337	6.773	5.373	7.705	10.974	9.693	5.055	7.537	7.989	8.05	8	12	15	32	20	21	59	57	15	41	33	50	64	56	29	45	51	60	ST1	XP_011092411.1 sulfate transporter 1.3 [Sesamum indicum]	-	-	-	-	GO:0016020//membrane;GO:0016021//integral component of membrane	GO:0015116//sulfate transmembrane transporter activity	GO:0008272//sulfate transport	--
Unigene0002375	5.522	6.33	4.881	0.375	1.084	2.51	0	0.387	0	0.434	1.069	0.809	0	0	0.229	0	0	0	28	31	24	2	5	14	0	2	0	2	5	4	0	0	1	0	0	0	--	-	-	-	-	-	-	GO:0005515//protein binding	-	--
Unigene0002376	1.114	1.373	2.188	2.318	1.458	1.833	1.955	2.448	1.43	1.983	2.415	2.503	1.09	1.1	1.354	0.71	1.162	0.995	21	25	40	46	25	38	47	47	26	34	42	46	18	18	22	12	21	21	--	-	-	-	-	-	-	-	-	--
Unigene0002380	3.751	4.416	4.019	4.472	2.587	1.872	1.614	1.805	2.441	1.132	1.435	1.961	0.839	0.508	0.683	0.984	0.997	0.92	51	58	53	64	32	28	28	25	32	14	18	26	10	6	8	12	13	14	--	XP_011090179.1 protein-lysine N-methyltransferase EFM3 isoform X1 [Sesamum indicum]	-	-	-	-	-	-	-	--
Unigene0002384	1.325	0.64	1.093	1.259	1.262	0.883	1.316	0.954	1.008	1.943	1.34	0.725	0.807	1.323	2.357	0.098	0.092	0.079	15	7	12	15	13	11	19	11	11	20	14	8	8	13	23	1	1	1	--	KUM46708.1 hypothetical protein ABT39_MTgene1388 [Picea glauca]	-	-	-	-	-	-	-	--
Unigene0002392	0	0	0	0.757	0.438	0	0.937	0.391	0	0.438	0	0	2.274	1.836	0	0	0	0	0	0	0	2	1	0	3	1	0	1	0	0	5	4	0	0	0	0	--	XP_021771677.1 uncharacterized protein LOC110735798 [Chenopodium quinoa]	-	-	-	-	GO:0005765//lysosomal membrane	-	-	--
Unigene0002394	17.142	22.35	11.13	20.81	20.585	14.431	23.642	29.297	20.74	23.038	24.77	18.235	15.942	16.093	15.838	6.371	7.283	7.371	54	68	34	69	59	50	95	94	63	66	72	56	44	44	43	18	22	26	PFK7	XP_022872063.1 ATP-dependent 6-phosphofructokinase 3-like [Olea europaea var. sylvestris] [Olea europaea]	Metabolism;Metabolism;Metabolism;Metabolism;Metabolism;Genetic Information Processing;Metabolism;Metabolism;Metabolism	Global and overview maps;Global and overview maps;Global and overview maps;Global and overview maps;Carbohydrate metabolism;Folding, sorting and degradation;Carbohydrate metabolism;Carbohydrate metabolism;Carbohydrate metabolism	ko01100//Metabolic pathways;ko01110//Biosynthesis of secondary metabolites;ko01200//Carbon metabolism;ko01230//Biosynthesis of amino acids;ko00010//Glycolysis / Gluconeogenesis;ko03018//RNA degradation;ko00030//Pentose phosphate pathway;ko00051//Fructose and mannose metabolism;ko00052//Galactose metabolism	K00850;K00850;K00850;K00850;K00850;K00850;K00850;K00850;K00850	-	GO:0003872//6-phosphofructokinase activity;GO:0003951//NAD+ kinase activity;GO:0016301//kinase activity;GO:0016773//phosphotransferase activity, alcohol group as acceptor;GO:0047334//diphosphate-fructose-6-phosphate 1-phosphotransferase activity	GO:0006096//glycolytic process;GO:0006741//NADP biosynthetic process	--
Unigene0002395	6.911	9.382	4.751	14.007	11.309	3.91	8.669	11.309	3.185	5.742	7.323	7.404	2.98	3.539	4.098	2.911	3.203	3.155	45	59	30	96	67	28	72	75	20	34	44	47	17	20	23	17	20	23	At1g06900	GAU50746.1 hypothetical protein TSUD_86250 [Trifolium subterraneum]	-	-	-	-	-	GO:0004222//metalloendopeptidase activity	GO:0018189//pyrroloquinoline quinone biosynthetic process	--
Unigene0002402	1.878	2.176	0.922	2.591	1.818	0.203	1.157	1.493	0.556	1.623	1.26	1.193	0.306	0.155	1.453	0.299	0.373	0.559	42	47	20	61	37	5	33	34	12	33	26	26	6	3	28	6	8	14	--	-	-	-	-	-	-	-	-	--
Unigene0002405	1.707	2.399	1.132	2.317	2.279	2.661	0.956	1.078	1.644	1.341	1.718	1.126	3.619	1.405	0.849	0.952	0.636	0.654	14	19	9	20	17	24	10	9	13	10	13	9	26	10	6	7	5	6	--	-	-	-	-	-	-	-	-	--
Unigene0002413	4.582	4.744	6.517	0	0	5.028	6.069	11.013	3.277	0	0	13.937	17.673	18.022	0	0	0	0	29	29	40	0	0	35	49	71	20	0	0	86	98	99	0	0	0	0	--	-	-	-	-	-	-	-	-	--
Unigene0002416	0.636	2.635	0	1.209	0.699	0	2.494	2.499	2.64	2.099	2.759	5.222	0	0	0	0	0	0	1	4	0	2	1	0	5	4	4	3	4	8	0	0	0	0	0	0	--	-	-	-	-	-	-	-	-	--
Unigene0002417	0.278	0	0	1.847	1.526	0.505	0.435	1.091	0.576	1.221	0	0.855	0	0.32	0	0.31	0.579	0	1	0	0	7	5	2	2	4	2	4	0	3	0	1	0	1	2	0	--	-	-	-	-	-	-	-	-	--
Unigene0002418	0.701	0.726	0	0	0.514	0	0.916	0.918	0	1.799	1.773	0.959	0	0	1.085	0.521	0.488	0.626	3	3	0	0	2	0	5	4	0	7	7	4	0	0	4	2	2	3	--	-	-	-	-	-	-	-	-	--
Unigene0002420	60.742	41.495	65.543	86.862	80.526	46.97	220.914	223.794	124.035	210.361	205.973	148.38	85.056	72.512	168.564	28.278	31.999	23.769	194	128	203	292	234	165	900	728	382	611	607	462	238	201	464	81	98	85	--	-	-	-	-	-	GO:0005634//nucleus	GO:0003677//DNA binding;GO:0003707//steroid hormone receptor activity;GO:0005496//steroid binding	GO:0006355//regulation of transcription, DNA-templated;GO:0043401//steroid hormone mediated signaling pathway	--
Unigene0002422	0.826	1.425	0.284	0.915	1.966	0.751	0.539	0.27	0.571	0.454	0.596	0.423	1.728	1.11	0	0.307	0.143	0.614	6	10	2	7	13	6	5	2	4	3	4	3	11	7	0	2	1	5	--	-	-	-	-	-	-	-	-	--
Unigene0002426	3.261	0.779	3.104	0.238	1.654	2.052	1.376	2.955	1.301	0	0	1.801	1.145	3.179	0	0.28	1.308	1.344	13	3	12	1	6	9	7	12	5	0	0	7	4	11	0	1	5	6	--	-	-	-	-	-	-	-	-	--
Unigene0002428	0	0	0	0	0	0	0	0.719	0	0	0	0	0.279	0	0	5.172	6.62	0.654	0	0	0	0	0	0	0	3	0	0	0	0	1	0	0	19	26	3	--	XP_011466801.1 PREDICTED: uncharacterized protein LOC105352168 [Fragaria vesca subsp. vesca] [Fragaria vesca]	-	-	-	-	-	-	-	--
Unigene0002429	4.251	5.191	4.833	3.003	4.073	2.478	3.076	3.96	3.956	11.027	9.096	3.354	5.474	5.024	10.371	1.215	1.364	1.46	39	46	43	29	34	25	36	37	35	92	77	30	44	40	82	10	12	15	--	-	-	-	-	-	-	-	-	--
Unigene0002437	3.791	4.095	5.778	3.601	3.079	5.02	5.62	6.392	3.162	5.074	5.984	5.241	2.257	1.519	6.024	2.389	2.406	1.84	46	48	68	46	34	67	87	79	37	56	67	62	24	16	63	26	28	25	--	XP_021763791.1 uncharacterized protein LOC110728456 [Chenopodium quinoa]	-	-	-	-	-	-	-	--
Unigene0002451	4.645	4.358	9.13	7.033	5.105	0.792	4.665	5.558	6.322	19.791	30.674	11.017	6.792	17.058	7.915	32.367	29.364	8.945	32	29	61	51	32	6	41	39	42	124	195	74	41	102	47	200	194	69	--	-	-	-	-	-	-	GO:0004386//helicase activity	-	--
Unigene0002458	3.7	3.241	2.641	1.893	2.502	2.07	3.123	2.235	3.541	6.259	3.084	3.795	1.949	1.312	7.264	0	0	0	13	11	9	7	8	8	14	8	12	20	10	13	6	4	22	0	0	0	--	-	-	-	-	-	-	-	-	--
Unigene0002459	7.636	5.826	10.776	4.582	6.626	6.212	7.562	5.524	13.337	9.723	11.325	7.008	8.716	6.02	13.523	0	0	0	19	14	26	12	15	17	24	14	32	22	26	17	19	13	29	0	0	0	--	-	-	-	-	-	-	-	-	--
Unigene0002470	0	0.987	0	2.49	1.047	0	0.56	0	0	0	0	0.489	0.544	2.196	0	5.312	3.23	1.277	0	4	0	11	4	0	3	0	0	0	0	2	2	8	0	20	13	6	--	-	-	-	-	-	-	-	-	--
Unigene0002471	1.016	0.263	4.978	0	0.558	2.079	0.398	0	1.581	0.559	0	0.521	2.32	1.171	0	0.567	1.06	2.269	4	1	19	0	2	9	2	0	6	2	0	2	8	4	0	2	4	10	--	-	-	-	-	-	-	-	-	--
Unigene0002472	7.849	6.739	4.343	0.546	0.631	0.174	3.302	3.195	3.176	0.211	0.83	0	5.026	3.529	0	2.561	1.198	2.736	41	34	22	3	3	1	22	17	16	1	4	0	23	16	0	12	6	16	--	-	-	-	-	-	-	-	-	--
Unigene0002476	3.789	2.397	3.473	2	1.619	4.402	2.64	5.373	2.838	3.703	3.65	4.102	1.201	0	4.396	0.939	1.756	1.316	18	11	16	10	7	23	16	26	13	16	16	19	5	0	18	4	8	7	--	-	-	-	-	-	-	-	-	--
Unigene0002479	0.521	0.18	1.792	0.495	0.955	0.948	2.725	5.289	0.541	4.395	3.202	2.674	1.785	1.802	1.21	0	0	0	3	1	10	3	5	6	20	31	3	23	17	15	9	9	6	0	0	0	--	-	-	-	-	-	-	-	-	--
Unigene0002486	1.775	0.167	8.984	2.759	3.014	10.561	8.98	8.712	6.19	9.934	8.742	10.095	0	0	0	0.18	0	0	11	1	54	18	17	72	71	55	37	56	50	61	0	0	0	1	0	0	--	-	-	-	-	-	-	-	-	--
Unigene0002487	0.356	0.553	2.57	0.507	0.783	3.885	0.977	1.398	4.247	0.783	0	0.183	2.845	2.257	0.62	5.956	6.87	7.315	2	3	14	3	4	24	7	8	23	4	0	1	14	11	3	30	37	46	--	-	-	-	-	-	-	-	-	--
Unigene0002488	84.254	97.952	30.602	174.302	178.127	116.29	299.466	294.637	139.621	218.62	212.603	171.847	255.289	254.123	306.685	66.562	57.576	63.024	1465	1645	516	3190	2818	2224	6642	5218	2341	3457	3411	2913	3889	3835	4596	1038	960	1227	CSLA2	KAH6774740.1 cellulose synthase-like A02 [Perilla frutescens var. frutescens] [Perilla frutescens]	-	-	-	-	-	GO:0008375//acetylglucosaminyltransferase activity;GO:0016757//glycosyltransferase activity	GO:0009877//nodulation;GO:0042710//biofilm formation	--
Unigene0002489	1.167	0.604	0	2.218	1.924	0	0.229	1.433	0.605	0.321	0	8.382	0.999	1.009	0	0	0	0.261	4	2	0	8	6	0	1	5	2	1	0	28	3	3	0	0	0	1	--	-	-	-	-	-	-	-	-	--
Unigene0002491	1.219	1.936	0.335	0.618	0.983	0.074	2.358	2.793	0.506	2.145	1.321	0.417	3.34	2.06	2.263	3.444	2.628	2.323	15	23	4	8	11	1	37	35	6	24	15	5	36	22	24	38	31	32	NRPA1	GFP89671.1 DNA-directed RNA polymerase i subunit rpa1 [Phtheirospermum japonicum]	Genetic Information Processing	Transcription	ko03020//RNA polymerase	K02999	GO:0000428//DNA-directed RNA polymerase complex;GO:0005575//cellular_component;GO:0005622//intracellular anatomical structure;GO:0005634//nucleus;GO:0005654//nucleoplasm;GO:0005730//nucleolus;GO:0005736//RNA polymerase I complex;GO:0005911//cell-cell junction;GO:0009506//plasmodesma;GO:0030054//cell junction;GO:0030880//RNA polymerase complex;GO:0031974//membrane-enclosed lumen;GO:0031981//nuclea…	GO:0001054//RNA polymerase I activity;GO:0003674//molecular_function;GO:0003676//nucleic acid binding;GO:0003677//DNA binding;GO:0003682//chromatin binding;GO:0003824//catalytic activity;GO:0003899//DNA-directed 5'-3' RNA polymerase activity;GO:0005488//binding;GO:0008270//zinc ion binding;GO:0016740//transferase activity;GO:0016772//transferase activity, transferring phosphorus-containing groups…	GO:0006139//nucleobase-containing compound metabolic process;GO:0006351//transcription, DNA-templated;GO:0006352//DNA-templated transcription, initiation;GO:0006353//DNA-templated transcription, termination;GO:0006360//transcription by RNA polymerase I;GO:0006361//transcription initiation from RNA polymerase I promoter;GO:0006363//termination of RNA polymerase I transcription;GO:0006725//cellular…	--
Unigene0002496	0.141	0	0	0	0	0	0.664	0.831	0	0	0	0	1.289	1.301	0	1.888	1.177	0.63	1	0	0	0	0	0	6	6	0	0	0	0	8	8	0	12	8	5	--	-	-	-	-	-	-	-	-	--
Unigene0002498	3.329	2.79	3.106	6.025	3.833	4.324	2.361	4.514	3.453	5.579	6.701	4.066	0.905	0.548	4.047	0.177	0.992	1.841	21	17	19	40	22	30	19	29	21	32	39	25	5	3	22	1	6	13	psbD	YP_009130834.1 photosystem II protein D2 [Gossypium turneri]	Metabolism;Metabolism	Global and overview maps;Energy metabolism	ko01100//Metabolic pathways;ko00195//Photosynthesis	K02706;K02706	GO:0009538//photosystem I reaction center;GO:0009539//photosystem II reaction center	GO:0009055//electron transfer activity;GO:0045156//electron transporter, transferring electrons within the cyclic electron transport pathway of photosynthesis activity	GO:0009772//photosynthetic electron transport in photosystem II;GO:0019684//photosynthesis, light reaction	--
Unigene0002503	9.639	11.697	6.703	10.18	11.776	9.497	10.86	11.708	9.298	12.817	14.624	9.657	5.731	6.87	13.68	7.748	5.891	7.487	215	252	145	239	239	233	309	266	200	260	301	210	112	133	263	155	126	187	--	GFP98331.1 NADH dehydrogenase [ubiquinone] complex i assembly factor 7 homolog, partial [Phtheirospermum japonicum]	-	-	-	-	-	GO:0003674//molecular_function;GO:0003824//catalytic activity;GO:0008168//methyltransferase activity;GO:0008170//N-methyltransferase activity;GO:0008276//protein methyltransferase activity;GO:0008757//S-adenosylmethionine-dependent methyltransferase activity;GO:0016273//arginine N-methyltransferase activity;GO:0016274//protein-arginine N-methyltransferase activity;GO:0016740//transferase activity…	GO:0006139//nucleobase-containing compound metabolic process;GO:0006163//purine nucleotide metabolic process;GO:0006464//cellular protein modification process;GO:0006479//protein methylation;GO:0006725//cellular aromatic compound metabolic process;GO:0006753//nucleoside phosphate metabolic process;GO:0006793//phosphorus metabolic process;GO:0006796//phosphate-containing compound metabolic process…	--
Unigene0002504	6.067	6.049	6.488	6.654	5.475	6.504	7.428	6.876	6.914	3.995	5.155	5.302	8.122	8.458	5.997	1.42	1.875	1.539	162	156	168	187	133	191	253	187	178	97	127	138	190	196	138	34	48	46	DOF3.7	XP_012846307.1 PREDICTED: dof zinc finger protein DOF3.2-like [Erythranthe guttata]	-	-	-	-	-	GO:0003677//DNA binding	GO:0006355//regulation of transcription, DNA-templated;GO:0010124//phenylacetate catabolic process	--
Unigene0002505	2.787	4.066	4.311	5.657	7.101	4.953	3.476	3.607	5.912	1.254	2.059	4.548	5.061	6.714	2.205	5.65	3.567	4.865	22	31	33	47	51	43	35	29	45	9	15	35	35	46	15	40	27	43	--	-	-	-	-	-	GO:0005681//spliceosomal complex	-	GO:0000398//mRNA splicing, via spliceosome	--
Unigene0002509	1.605	1.306	0.473	1.525	1.512	0.521	0.18	0.113	0	0	0	0.118	0.785	0	0	0.256	0.239	0.307	14	11	4	14	12	5	2	1	0	0	0	1	6	0	0	2	2	3	--	KAH6771377.1 hypothetical protein C2S52_016180 [Perilla frutescens var. hirtella] [Perilla frutescens]	-	-	-	-	-	-	-	--
Unigene0002510	0.437	0.906	0.226	1.351	1.082	0.696	0.772	1.181	0.567	0.12	0	0.112	0.749	0.882	0.254	0.244	0.456	0.781	4	8	2	13	9	7	9	11	5	1	0	1	6	7	2	2	4	8	--	KAH6780899.1 RING/U-box superfamily protein [Perilla frutescens var. hirtella] [Perilla frutescens]	-	-	-	-	-	-	-	--
Unigene0002511	3.314	2.778	3.499	1.799	0.954	2.726	2.041	2.247	3.273	1.562	1.197	1.133	0.72	1.636	1.739	1.32	0.987	0.775	42	34	43	24	11	38	33	29	40	18	14	14	8	18	19	15	12	11	--	PHT36714.1 hypothetical protein CQW23_24414 [Capsicum baccatum]	-	-	-	-	-	-	GO:0015074//DNA integration	--
Unigene0002514	429.162	462.851	416.199	555.463	560.132	558.142	603.373	591.885	528.229	552.824	555.498	526.974	838.282	856.041	668.82	358.992	358.685	337.45	8043	8378	7564	10957	9551	11505	14424	11298	9546	9422	9606	9628	13764	13924	10803	6034	6446	7081	AFRR	GFP86147.1 monodehydroascorbate reductase [Phtheirospermum japonicum]	Metabolism;Metabolism	Global and overview maps;Carbohydrate metabolism	ko01100//Metabolic pathways;ko00053//Ascorbate and aldarate metabolism	K08232;K08232	GO:0005575//cellular_component;GO:0005622//intracellular anatomical structure;GO:0005737//cytoplasm	GO:0000166//nucleotide binding;GO:0003674//molecular_function;GO:0003824//catalytic activity;GO:0004148//dihydrolipoyl dehydrogenase activity;GO:0004355//glutamate synthase (NADPH) activity;GO:0004362//glutathione-disulfide reductase (NADPH) activity;GO:0004791//thioredoxin-disulfide reductase activity;GO:0005488//binding;GO:0015042//trypanothione-disulfide reductase activity;GO:0016152//mercury …	GO:0006096//glycolytic process;GO:0006537//glutamate biosynthetic process;GO:0006805//xenobiotic metabolic process;GO:0008150//biological_process;GO:0008152//metabolic process;GO:0009398//FMN biosynthetic process;GO:0010126//mycothiol metabolic process;GO:0045454//cell redox homeostasis;GO:0046689//response to mercury ion;GO:0051068//dihydrolipoamide metabolic process	--
Unigene0002515	8.318	4.525	5.524	5.893	8.212	9.998	3.868	2.768	5.556	6.511	7.945	5.929	4.345	6.172	5.071	2.515	4.263	2.266	59	31	38	44	53	78	35	20	38	42	52	41	27	38	31	16	29	18	--	-	-	-	-	-	-	-	-	--
Unigene0002521	0.383	0.397	0.922	0.364	0.421	0.697	0.401	0.125	0.662	0.14	0.277	0.262	0.437	0.294	0.593	2.706	1.332	0.342	3	3	7	3	3	6	4	1	5	1	2	2	3	2	4	19	10	3	--	-	-	-	-	-	-	-	-	--
Unigene0002524	14.447	13.676	17.026	11.765	7.032	8.632	15.371	18.845	8.775	5.22	7.381	7.621	18.139	18.548	6.226	14.728	14.42	14.562	70	64	80	60	31	46	95	93	41	23	33	36	77	78	26	64	67	79	--	XP_017252832.1 PREDICTED: uncharacterized protein LOC108223205 [Daucus carota subsp. sativus] [Daucus carota]	-	-	-	-	-	-	-	--
Unigene0002527	1.86	0.642	0.213	0.786	1.363	0.564	0.81	1.421	0.643	1.136	1.344	1.06	0.236	0.714	0.719	5.762	3.449	4.061	9	3	1	4	6	3	5	7	3	5	6	5	1	3	3	25	16	22	--	-	-	-	-	-	-	-	-	--
Unigene0002533	1.699	0.994	1.371	0.702	2.029	1.343	1.969	2.175	1.838	1.706	1.681	1.288	2.698	2.553	1.2	1.153	0.693	1.319	23	13	18	10	25	20	34	30	24	21	21	17	32	30	14	14	9	20	Os03g0733400	XP_027075889.1 zinc finger BED domain-containing protein RICESLEEPER 1-like [Coffea arabica]	-	-	-	-	-	GO:0003677//DNA binding	-	--
Unigene0002537	4.616	4.293	2.501	6.466	5.331	3.912	9.997	7.527	3.813	5.85	6.104	5.136	2.322	1.262	7.534	3.053	2.937	3.493	59	53	31	87	62	55	163	98	47	68	72	64	26	14	83	35	36	50	--	GFQ08633.1 hypothetical protein PHJA_003007300 [Phtheirospermum japonicum]	-	-	-	-	-	-	-	--
Unigene0002540	13.526	11.544	4.586	11.056	11.92	8.863	5.206	5.085	6.698	8.04	7.065	3.062	1.391	1.825	3.747	0.34	0.191	0.762	222	183	73	191	178	160	109	85	106	120	107	49	20	26	53	5	3	14	ZHD4	CDO97666.1 unnamed protein product [Coffea canephora]	-	-	-	-	-	GO:0008270//zinc ion binding	-	ZF-HD
Unigene0002542	2.235	0.826	0.329	1.365	2.632	0.29	0.751	0.313	0	0	0	0.983	0	0.184	0	0.178	0	0.143	14	5	2	9	15	2	6	2	0	0	0	6	0	1	0	1	0	1	TLP1	PWA80314.1 hypothetical protein CTI12_AA197830 [Artemisia annua]	-	-	-	-	-	GO:0003676//nucleic acid binding;GO:0008270//zinc ion binding	-	--
Unigene0002551	30.722	31.342	49.059	36.008	33.995	42.403	30.446	31.696	45.633	23.144	24.69	37.098	47.336	48.702	22.731	22.463	23.07	21.493	886	873	1372	1093	892	1345	1120	931	1269	607	657	1043	1196	1219	565	581	638	694	DTX45	QBM79469.1 MATE39 [Rehmannia glutinosa]	-	-	-	-	GO:0005575//cellular_component;GO:0005622//intracellular anatomical structure;GO:0005737//cytoplasm;GO:0009507//chloroplast;GO:0009526//plastid envelope;GO:0009536//plastid;GO:0009941//chloroplast envelope;GO:0016020//membrane;GO:0016021//integral component of membrane;GO:0031090//organelle membrane;GO:0031224//intrinsic component of membrane;GO:0031967//organelle envelope;GO:0031969//chloroplast…	GO:0003674//molecular_function;GO:0005215//transporter activity;GO:0015291//secondary active transmembrane transporter activity;GO:0015297//antiporter activity;GO:0022804//active transmembrane transporter activity;GO:0022857//transmembrane transporter activity;GO:0042910//xenobiotic transmembrane transporter activity	GO:0006810//transport;GO:0006855//xenobiotic transmembrane transport;GO:0008150//biological_process;GO:0030436//asexual sporulation;GO:0042221//response to chemical;GO:0050896//response to stimulus;GO:0051179//localization;GO:0051234//establishment of localization;GO:0055085//transmembrane transport	--
Unigene0002555	88.574	83.994	154.895	83.247	87.329	106.056	67.337	70.871	78.009	41.424	44.315	71.108	70.28	68.472	45.092	158.177	147.94	144.694	1486	1361	2520	1470	1333	1957	1441	1211	1262	632	686	1163	1033	997	652	2380	2380	2718	JA2L	PIN22627.1 hypothetical protein CDL12_04665 [Handroanthus impetiginosus]	-	-	-	-	-	GO:0003677//DNA binding	GO:0006355//regulation of transcription, DNA-templated	NAC
Unigene0002556	220.286	232.284	802.39	159.429	156.242	419.415	156.943	150.379	269.79	82.388	77.494	158.426	76.858	67.733	48.365	250.982	235.185	260.51	2061	2099	7280	1570	1330	4316	1873	1433	2434	701	669	1445	630	550	390	2106	2110	2729	JA2L	GFP78588.1 NAC domain-containing protein 72 [Phtheirospermum japonicum]	-	-	-	-	-	GO:0003677//DNA binding	GO:0006355//regulation of transcription, DNA-templated	NAC
Unigene0002559	4.225	4.374	3.776	3.479	2.477	1.793	3.312	4.148	0	4.026	4.579	3.178	1.607	0.649	5.556	1.256	0.881	1.258	15	15	13	13	8	7	15	15	0	13	15	11	5	2	17	4	3	5	--	-	-	-	-	-	-	-	-	--
Unigene0002560	12.291	13.984	11.238	10.557	11.192	11.37	8.991	10.138	11.598	12.101	11.927	7.037	4.527	4.57	9.369	4.462	5.365	4.787	344	378	305	311	285	350	321	289	313	308	308	192	111	111	226	112	144	150	IRK	XP_011095143.1 probable LRR receptor-like serine/threonine-protein kinase IRK isoform X1 [Sesamum indicum]	-	-	-	-	GO:0005575//cellular_component;GO:0016020//membrane;GO:0016021//integral component of membrane;GO:0031224//intrinsic component of membrane	GO:0000166//nucleotide binding;GO:0003674//molecular_function;GO:0003824//catalytic activity;GO:0004672//protein kinase activity;GO:0005488//binding;GO:0005515//protein binding;GO:0005524//ATP binding;GO:0016301//kinase activity;GO:0016740//transferase activity;GO:0016772//transferase activity, transferring phosphorus-containing groups;GO:0016773//phosphotransferase activity, alcohol group as acc…	GO:0006464//cellular protein modification process;GO:0006468//protein phosphorylation;GO:0006793//phosphorus metabolic process;GO:0006796//phosphate-containing compound metabolic process;GO:0006807//nitrogen compound metabolic process;GO:0008150//biological_process;GO:0008152//metabolic process;GO:0009987//cellular process;GO:0016310//phosphorylation;GO:0019538//protein metabolic process;GO:00362…	--
Unigene0002562	11.918	11.517	7.783	13.21	13.972	13.725	19.621	26.913	15.243	13.979	9.472	12.225	5.441	9.154	12.445	0	0	0	30	28	19	35	32	38	63	69	37	32	22	30	12	20	27	0	0	0	--	EOY06960.1 Uncharacterized protein TCM_021522 [Theobroma cacao]	-	-	-	-	-	-	-	--
Unigene0002564	32.341	34.963	27.956	32.309	24.569	27.675	36.727	49.732	28.361	45.761	50.772	19.515	12.486	20.002	42.216	19.356	21.575	14.442	136	142	114	143	94	128	197	213	115	175	197	80	46	73	153	73	87	68	--	-	-	-	-	-	-	-	-	--
Unigene0002567	31.793	35.022	20.707	52.917	52.679	46.51	55.19	54.92	53.795	52.834	61.27	38.865	85.129	84.143	69.617	25.054	27.546	34.8	266	283	168	466	401	428	589	468	434	402	473	317	624	611	502	188	221	326	AOC	XP_012854984.1 PREDICTED: allene oxide cyclase 2, chloroplastic-like [Erythranthe guttata]	Metabolism;Metabolism;Metabolism	Global and overview maps;Global and overview maps;Lipid metabolism	ko01100//Metabolic pathways;ko01110//Biosynthesis of secondary metabolites;ko00592//alpha-Linolenic acid metabolism	K10525;K10525;K10525	GO:0005575//cellular_component;GO:0005622//intracellular anatomical structure;GO:0005737//cytoplasm;GO:0005886//plasma membrane;GO:0009507//chloroplast;GO:0009536//plastid;GO:0016020//membrane;GO:0043226//organelle;GO:0043227//membrane-bounded organelle;GO:0043229//intracellular organelle;GO:0043231//intracellular membrane-bounded organelle;GO:0071944//cell periphery	GO:0003674//molecular_function;GO:0003824//catalytic activity;GO:0009975//cyclase activity;GO:0016853//isomerase activity;GO:0016860//intramolecular oxidoreductase activity;GO:0046423//allene-oxide cyclase activity	GO:0000003//reproduction;GO:0000302//response to reactive oxygen species;GO:0001101//response to acid chemical;GO:0002218//activation of innate immune response;GO:0002252//immune effector process;GO:0002253//activation of immune response;GO:0002376//immune system process;GO:0002682//regulation of immune system process;GO:0002684//positive regulation of immune system process;GO:0003006//developmen…	--
Unigene0002569	2.572	2.83	1.989	4.124	3.18	0.438	1.764	2.525	0.5	0.177	0.523	1.814	1.101	0	0.933	0.538	0.503	1.292	16	17	12	27	18	3	14	16	3	1	3	11	6	0	5	3	3	9	HD16	XP_019438430.1 PREDICTED: casein kinase 1-like protein HD16 [Lupinus angustifolius]	-	-	-	-	GO:0005575//cellular_component;GO:0005622//intracellular anatomical structure;GO:0005634//nucleus;GO:0005737//cytoplasm;GO:0043226//organelle;GO:0043227//membrane-bounded organelle;GO:0043229//intracellular organelle;GO:0043231//intracellular membrane-bounded organelle	GO:0000166//nucleotide binding;GO:0003674//molecular_function;GO:0003824//catalytic activity;GO:0004672//protein kinase activity;GO:0004674//protein serine/threonine kinase activity;GO:0005488//binding;GO:0005524//ATP binding;GO:0016301//kinase activity;GO:0016740//transferase activity;GO:0016772//transferase activity, transferring phosphorus-containing groups;GO:0016773//phosphotransferase activ…	GO:0006464//cellular protein modification process;GO:0006468//protein phosphorylation;GO:0006793//phosphorus metabolic process;GO:0006796//phosphate-containing compound metabolic process;GO:0006807//nitrogen compound metabolic process;GO:0006810//transport;GO:0006897//endocytosis;GO:0008150//biological_process;GO:0008152//metabolic process;GO:0009987//cellular process;GO:0016192//vesicle-mediated…	--
Unigene0002572	0.854	3.889	5.106	1.947	0.563	4.347	2.945	4.862	2.833	3.38	4.256	2.627	5.262	5.705	2.774	6.092	4.273	5.642	5	22	29	12	3	28	22	29	16	18	23	15	27	29	14	32	24	37	REC2	KAF2323165.1 hypothetical protein GH714_033796 [Hevea brasiliensis]	-	-	-	-	-	-	-	--
Unigene0002573	0	0	1.551	0	0	1.367	0	0	1.56	0	0	2.777	0	0	0	4.024	6.273	6.984	0	0	5	0	0	5	0	0	5	0	0	9	0	0	0	12	20	26	--	-	-	-	-	-	-	-	-	--
Unigene0002582	5.322	2.85	9.084	2.267	1.614	6.173	2.877	2.522	4.567	2.825	4.574	6.212	1.885	1.48	3.62	7.775	6.124	7.539	29	15	48	13	8	37	20	14	24	14	23	33	9	7	17	38	32	46	--	-	-	-	-	-	-	GO:0016743//carboxyl- or carbamoyltransferase activity	GO:0006520//cellular amino acid metabolic process	--
Unigene0002593	0.85	0.44	0	0.606	0.233	0.193	1.832	0.834	0	0.467	1.612	1.09	0	0	0.493	0	0	0	4	2	0	3	1	1	11	4	0	2	7	5	0	0	2	0	0	0	--	XP_019244244.1 PREDICTED: uncharacterized protein LOC109224115 [Nicotiana attenuata]	-	-	-	-	-	-	-	--
Unigene0002607	1.303	0.934	0.207	1.524	1.322	0	0.786	0.295	0	0.11	0.109	0.514	0.229	0.231	0	1.006	0.836	0.806	13	9	2	16	12	0	10	3	0	1	1	5	2	2	0	9	8	9	--	-	-	-	-	-	-	GO:0003723//RNA binding;GO:0033897//ribonuclease T2 activity	-	--
Unigene0002608	10.33	11.816	12.8	19.391	22.066	16.738	25.6	23.146	24.621	17.13	18.237	13.758	9.413	12.094	12.855	35.575	36.834	34.076	124	137	149	245	241	221	392	283	285	187	202	161	99	126	133	383	424	458	--	-	-	-	-	-	-	-	-	--
Unigene0002614	0.28	0.87	5.196	0	0.308	1.018	0.439	0.275	1.452	0	0	2.01	0.959	1.29	0	0	0	0	1	3	18	0	1	4	2	1	5	0	0	7	3	4	0	0	0	0	--	-	-	-	-	-	GO:0016020//membrane	GO:0008519//ammonium transmembrane transporter activity	GO:0015696//ammonium transport	--
Unigene0002617	0.213	0.221	0.22	0.406	0	0.194	0.167	0.21	0	0	0	1.095	0	0	0	0.952	2.226	3.431	1	1	1	2	0	1	1	1	0	0	0	5	0	0	0	4	10	18	--	-	-	-	-	-	-	-	-	--
Unigene0002620	0	0	0	0	0	0	0	0	0	0	0	0	0	0	0	1.755	3.83	4.217	0	0	0	0	0	0	0	0	0	0	0	0	0	0	0	6	14	18	--	-	-	-	-	-	-	-	-	--
Unigene0002626	0	0	1.623	0	0	0	3.29	1.03	0	0.577	0	1.076	0	0	0	0.585	0.547	0.469	0	0	3	0	0	0	8	2	0	1	0	2	0	0	0	1	1	1	AtMg00310	XP_015167940.1 PREDICTED: uncharacterized protein LOC107062151 [Solanum tuberosum]	-	-	-	-	-	-	-	--
Unigene0002628	6.992	6.18	10.2	2.268	4.311	8.993	3.209	2.679	8.843	7.688	5.914	2.449	2.336	1.965	8.706	2.662	2.845	2.285	41	35	58	14	23	58	24	16	50	41	32	14	12	10	44	14	16	15	AtMg00310	GER51122.1 RNA-directed DNA polymerase (reversetranscriptase)-related family protein [Striga asiatica]	-	-	-	-	-	-	-	--
Unigene0002633	2.899	1.766	1.934	2.592	2.999	1.395	3.342	2.512	1.415	3.188	3.142	3.499	0.779	0.982	1.979	2.282	1.601	1.218	17	10	11	16	16	9	25	15	8	17	17	20	4	5	10	12	9	8	At3g22845	TYJ14625.1 hypothetical protein E1A91_A10G129700v1 [Gossypium mustelinum]	-	-	-	-	GO:0000139//Golgi membrane;GO:0005575//cellular_component;GO:0005622//intracellular anatomical structure;GO:0005737//cytoplasm;GO:0005773//vacuole;GO:0005783//endoplasmic reticulum;GO:0005794//Golgi apparatus;GO:0005795//Golgi stack;GO:0012505//endomembrane system;GO:0012506//vesicle membrane;GO:0016020//membrane;GO:0016021//integral component of membrane;GO:0030659//cytoplasmic vesicle membrane;…	-	GO:0006810//transport;GO:0008104//protein localization;GO:0008150//biological_process;GO:0015031//protein transport;GO:0015833//peptide transport;GO:0016192//vesicle-mediated transport;GO:0033036//macromolecule localization;GO:0042886//amide transport;GO:0045184//establishment of protein localization;GO:0051179//localization;GO:0051234//establishment of localization;GO:0071702//organic substance …	--
Unigene0002634	3.77	4.022	2.121	4.559	2.135	2.909	0.627	1.234	1.422	1.382	2.105	1.992	0.261	0.922	0.663	0.892	1.072	0.816	33	34	18	42	17	28	7	11	12	11	17	17	2	7	5	7	9	8	--	-	-	-	-	-	-	-	-	--
Unigene0002635	9.643	10.71	6.147	10.994	8.671	10.999	10.721	11.017	6	10.41	11.4	10.97	6.003	9.09	9.357	3.91	1.828	1.722	55	59	34	66	45	69	78	64	33	54	60	61	30	45	46	20	10	11	--	-	-	-	-	-	-	-	-	--
Unigene0002636	2.524	1.901	2.603	2.507	3.405	3.547	2.069	1.014	0.833	0.757	0.622	1.883	1.572	0.264	0.133	4.094	2.393	3.689	22	16	22	23	27	34	23	9	7	6	5	16	12	2	1	32	20	36	--	-	-	-	-	-	-	-	-	--
Unigene0002637	1.188	1.641	6.944	0.376	0.871	5.762	0.621	1.945	2.876	3.485	2.576	1.625	0.452	0	1.379	8.392	5.37	7.076	3	4	17	1	2	16	2	5	7	8	6	4	1	0	3	19	13	20	--	-	-	-	-	-	-	-	-	--
Unigene0002638	0	0	1.281	0.983	1.138	1.506	0	0	0.429	0	0.673	0.425	0.945	1.431	0.24	0.923	0.863	0.74	0	0	6	5	5	8	0	0	2	0	3	2	4	6	1	4	4	4	--	-	-	-	-	-	-	-	-	--
Unigene0002647	2.101	1.994	0	2.329	1.924	0	0	0	0	0	0	0	2.798	3.833	0	2.929	5.113	4.848	12	11	0	14	10	0	0	0	0	0	0	0	14	19	0	15	28	31	--	-	-	-	-	-	GO:0016021//integral component of membrane	-	GO:0000910//cytokinesis	--
Unigene0002648	0.188	0.39	0	0	0	0	0	0	0	0	0	0	0.215	0	0	5.459	2.749	3.195	1	2	0	0	0	0	0	0	0	0	0	0	1	0	0	26	14	19	--	-	-	-	-	-	-	-	-	--
Unigene0002651	5.651	7.59	8.347	6.022	6.043	7.568	7.782	8.847	8.553	3.527	4.386	5.483	15.95	15.837	3.455	7.067	7.486	4.228	74	96	106	83	72	109	130	118	108	42	53	70	183	180	39	83	94	62	--	-	-	-	-	-	-	-	-	--
Unigene0002660	0	0.901	0.673	0.207	0.239	1.384	1.194	1.922	0	0.717	2.357	0.669	0.248	0	0	1.455	1.361	0.777	0	4	3	1	1	7	7	9	0	3	10	3	1	0	0	6	6	4	--	PWA47397.1 RWP-RK domain-containing protein [Artemisia annua]	-	-	-	-	-	-	-	--
Unigene0002661	8.098	9.178	16.702	0.624	0.481	16.119	0.772	0.215	2.383	21.901	23.128	2.021	1.499	1.387	25.141	2.196	2.511	1.564	74	81	148	6	4	162	9	2	21	182	195	18	12	11	198	18	22	16	--	-	-	-	-	-	-	-	-	--
Unigene0002669	23.341	25.303	29.006	16.205	18.199	10.066	24.007	24.288	18.413	37.621	41.295	31.002	69.108	71.945	89.462	32.921	31.622	27.26	234	245	282	171	166	111	307	248	178	343	382	303	607	626	773	296	304	306	--	GFQ07414.1 hypothetical protein PHJA_002885500 [Phtheirospermum japonicum]	-	-	-	-	-	-	-	--
Unigene0002670	0.845	1.069	0.871	0.803	0.516	0.683	0.662	0.645	0.974	0.413	0.407	0.674	1.715	0.974	1.198	0.628	0.196	0.335	9	11	9	9	5	8	9	7	10	4	4	7	16	9	11	6	2	4	--	-	-	-	-	-	-	-	-	--
Unigene0002674	1.197	1.239	0.411	0.379	1.316	1.632	4.066	3.917	1.655	1.755	1.946	2.251	3.871	2.299	2.315	0.445	1.04	0.713	6	6	2	2	6	9	26	20	8	8	9	11	17	10	10	2	5	4	--	-	-	-	-	-	-	-	-	--
Unigene0002676	4.724	5.357	2.088	5.557	5.44	3.682	4.233	4.859	2.333	6.679	4.632	3.231	3.081	1.814	5.22	2.257	2.111	3.215	21	23	9	26	22	18	24	22	10	27	19	14	12	7	20	9	9	16	--	GER50535.1 TMPIT-like protein [Striga asiatica]	-	-	-	-	GO:0016021//integral component of membrane	-	-	--
Unigene0002679	1.439	0.248	0	0	0	0	1.128	0.942	0	4.22	3.9	0	0	0	6.123	2.675	1.501	5.785	6	1	0	0	0	0	6	4	0	16	15	0	0	0	22	10	6	27	--	-	-	-	-	-	-	-	-	--
Unigene0002681	1.483	3.583	3.059	1.879	1.63	4.495	0	2.427	4.102	1.087	2.679	1.014	0	0	1.147	0.551	1.031	0	3	7	6	4	3	10	0	5	8	2	5	2	0	0	2	1	2	0	--	-	-	-	-	-	-	-	-	--
Unigene0002682	0.92	0.191	0.19	1.399	0.404	1.84	3.174	3.071	1.717	2.63	3.59	5.096	1.89	1.06	0.854	0	0.192	0.493	5	1	1	8	2	11	22	17	9	13	18	27	9	5	4	0	1	3	--	KAH1111452.1 hypothetical protein GYH30_010011 [Glycine max]	-	-	-	-	GO:0005575//cellular_component;GO:0005622//intracellular anatomical structure;GO:0005634//nucleus;GO:0005654//nucleoplasm;GO:0005737//cytoplasm;GO:0005829//cytosol;GO:0005886//plasma membrane;GO:0016020//membrane;GO:0031974//membrane-enclosed lumen;GO:0031981//nuclear lumen;GO:0043226//organelle;GO:0043227//membrane-bounded organelle;GO:0043229//intracellular organelle;GO:0043231//intracellular m…	GO:0000166//nucleotide binding;GO:0000827//inositol-1,3,4,5,6-pentakisphosphate kinase activity;GO:0000828//inositol hexakisphosphate kinase activity;GO:0000829//inositol heptakisphosphate kinase activity;GO:0000832//inositol hexakisphosphate 5-kinase activity;GO:0003674//molecular_function;GO:0003824//catalytic activity;GO:0005488//binding;GO:0005524//ATP binding;GO:0016301//kinase activity;GO:0…	GO:0005975//carbohydrate metabolic process;GO:0006020//inositol metabolic process;GO:0006066//alcohol metabolic process;GO:0006793//phosphorus metabolic process;GO:0006796//phosphate-containing compound metabolic process;GO:0008150//biological_process;GO:0008152//metabolic process;GO:0009058//biosynthetic process;GO:0009987//cellular process;GO:0016310//phosphorylation;GO:0019637//organophosphate…	--
Unigene0002684	0.391	0.101	0.605	0.279	0.645	0.978	1.687	1.825	0.406	0.645	0.742	0.602	2.792	1.804	1.703	0.764	0.612	0.612	4	1	6	3	6	11	22	19	4	6	7	6	25	16	15	7	6	7	--	GFP80864.1 hypothetical protein PHJA_000229700 [Phtheirospermum japonicum]	-	-	-	-	-	-	-	--
Unigene0002688	4.226	3.438	6.537	2.486	3.318	5.489	3.944	4.545	3.652	2.324	1.745	3.922	4.939	4.058	1.518	3.59	6.926	4.583	42	33	63	26	30	60	50	46	35	21	16	38	43	35	13	32	66	51	PAT17	GFQ02407.1 probable protein s-acyltransferase 17, partial [Phtheirospermum japonicum]	-	-	-	-	GO:0016021//integral component of membrane	GO:0016286//small conductance calcium-activated potassium channel activity	GO:0006813//potassium ion transport	--
Unigene0002690	0	0	0.49	0.082	0.048	2.044	0.169	0.17	2.689	0.095	0.328	0.222	0	0.05	0	4.675	4.508	8.184	0	0	11	2	1	52	5	4	60	2	7	5	0	1	0	97	100	212	MOR1	KAC9975351.1 hypothetical protein E3N88_45000 [Mikania micrantha]	-	-	-	-	GO:0000228//nuclear chromosome;GO:0000775//chromosome, centromeric region;GO:0000776//kinetochore;GO:0000779//condensed chromosome, centromeric region;GO:0000793//condensed chromosome;GO:0000794//condensed nuclear chromosome;GO:0000922//spindle pole;GO:0005575//cellular_component;GO:0005622//intracellular anatomical structure;GO:0005634//nucleus;GO:0005694//chromosome;GO:0005730//nucleolus;GO:000…	GO:0003674//molecular_function;GO:0005198//structural molecule activity;GO:0005200//structural constituent of cytoskeleton;GO:0005488//binding;GO:0005515//protein binding;GO:0008017//microtubule binding;GO:0008092//cytoskeletal protein binding;GO:0015631//tubulin binding;GO:0043021//ribonucleoprotein complex binding;GO:0044877//protein-containing complex binding;GO:0051010//microtubule plus-end b…	GO:0000003//reproduction;GO:0000022//mitotic spindle elongation;GO:0000070//mitotic sister chromatid segregation;GO:0000086//G2/M transition of mitotic cell cycle;GO:0000132//establishment of mitotic spindle orientation;GO:0000226//microtubule cytoskeleton organization;GO:0000278//mitotic cell cycle;GO:0000280//nuclear division;GO:0000281//mitotic cytokinesis;GO:0000578//embryonic axis specificat…	--
Unigene0002691	1.448	1.142	3.128	2.292	1.288	2.883	2.162	1.895	3.574	1.137	2.166	1.556	1.416	1.033	0.96	2.767	2.372	5.11	21	16	44	35	17	46	40	28	50	15	29	22	18	13	12	36	33	83	atpI	YP_009058316.1 ATP synthase CF0 subunit IV [Orobanche crenata]	Metabolism;Metabolism;Metabolism	Global and overview maps;Energy metabolism;Energy metabolism	ko01100//Metabolic pathways;ko00190//Oxidative phosphorylation;ko00195//Photosynthesis	K02108;K02108;K02108	GO:0000276//mitochondrial proton-transporting ATP synthase complex, coupling factor F(o);GO:0000314//organellar small ribosomal subunit;GO:0005575//cellular_component;GO:0005622//intracellular anatomical structure;GO:0005737//cytoplasm;GO:0005739//mitochondrion;GO:0005740//mitochondrial envelope;GO:0005743//mitochondrial inner membrane;GO:0005753//mitochondrial proton-transporting ATP synthase co…	GO:0003674//molecular_function;GO:0003735//structural constituent of ribosome;GO:0003824//catalytic activity;GO:0005215//transporter activity;GO:0008324//cation transmembrane transporter activity;GO:0008553//P-type proton-exporting transporter activity;GO:0015075//ion transmembrane transporter activity;GO:0015078//proton transmembrane transporter activity;GO:0015318//inorganic molecular entity tr…	GO:0006091//generation of precursor metabolites and energy;GO:0006119//oxidative phosphorylation;GO:0006139//nucleobase-containing compound metabolic process;GO:0006163//purine nucleotide metabolic process;GO:0006164//purine nucleotide biosynthetic process;GO:0006412//translation;GO:0006725//cellular aromatic compound metabolic process;GO:0006753//nucleoside phosphate metabolic process;GO:0006754…	--
Unigene0002706	0.82	1.132	0.282	1.038	0.601	0	2.571	3.22	0.567	7.813	7.404	2.242	0.936	0.315	5.39	2.438	1.425	2.685	3	4	1	4	2	0	12	12	2	26	25	8	3	1	17	8	5	11	--	XP_012830931.1 PREDICTED: DNA repair protein REV1-like, partial [Erythranthe guttata]	-	-	-	-	-	-	-	--
Unigene0002714	7.947	10.005	5.588	9.009	8.437	5.419	11.257	10.64	5.245	7.647	8.907	17.972	0	0	11.631	37.559	39.932	41.055	88	107	60	105	85	66	159	120	56	77	91	194	0	0	111	373	424	509	LIMYB	KAD4584308.1 hypothetical protein E3N88_21909 [Mikania micrantha]	-	-	-	-	-	-	-	Trihelix
Unigene0002719	0.311	0.322	0.641	0	0	0	1.219	1.832	0	0.342	0.674	0.638	0.355	0.358	0.361	0.347	0	0.555	1	1	2	0	0	0	5	6	0	1	2	2	1	1	1	1	0	2	--	-	-	-	-	-	-	-	-	--
Unigene0002721	26.876	30.618	22.234	28.451	28.799	31.719	30.93	29.107	28.338	37.621	38.053	26.955	14.783	17.252	34.745	11.519	15.692	18.588	359	395	288	400	350	466	527	396	365	457	469	351	173	200	400	138	201	278	SP1L2	KAH8502160.1 hypothetical protein H0E87_016798 [Populus deltoides]	-	-	-	-	-	-	-	--
Unigene0002723	12.476	13.801	9.787	10.84	11.837	11.731	12.289	10.155	14.708	9.85	9.592	9.407	8.642	9.952	7.547	2.378	2.669	3.143	117	125	89	107	101	121	147	97	133	84	83	86	71	81	61	20	24	33	--	-	-	-	-	-	-	-	-	--
Unigene0002727	0	0.338	0	0.31	0	0	0	0.321	0	1.077	1.415	0	1.863	1.129	0.758	0	0	0	0	1	0	1	0	0	0	1	0	3	4	0	5	3	2	0	0	0	--	-	-	-	-	-	-	-	-	--
Unigene0002728	1.643	3.159	2.017	0.52	1.29	1.92	0.797	1.152	1.379	2.065	1.526	1.364	1.697	2.163	1.997	2.442	1.55	1.956	21	39	25	7	15	27	13	15	17	24	18	17	19	24	22	28	19	28	--	XP_024977632.1 uncharacterized protein LOC112515192 [Cynara cardunculus var. scolymus] [Cynara cardunculus]	-	-	-	-	-	-	-	--
Unigene0002730	0	0.555	0	0.255	0	0	1.68	0.789	0.834	0.884	0.581	0	5.811	11.114	0.622	2.987	2.515	2.154	0	2	0	1	0	0	8	3	3	3	2	0	19	36	2	10	9	9	--	-	-	-	-	-	-	-	-	--
Unigene0002737	5.304	8.237	0.912	11.757	7.772	2.009	8.662	8.245	1.375	0	1.916	9.974	1.513	0	0.513	19.219	15.21	16.579	12	18	2	28	16	5	25	19	3	0	4	22	3	0	1	39	33	42	--	-	-	-	-	-	-	GO:0008168//methyltransferase activity	-	--
Unigene0002738	0.591	0.962	1.829	1.043	0.929	1.613	1.192	1.825	0.964	1.486	1.373	1.04	0.482	0.389	0.686	1.319	0.529	0.679	7	11	21	13	10	21	18	22	11	16	15	12	5	4	7	14	6	9	--	KAF7141664.1 hypothetical protein RHSIM_Rhsim06G0042800 [Rhododendron simsii]	-	-	-	-	-	-	-	--
Unigene0002742	7.283	6.578	2.717	5.447	3.917	1.691	3.523	4.717	0.321	2.045	3.695	5.087	0.531	0.536	3.057	5.356	4.202	7.197	47	41	17	37	23	12	29	31	2	12	22	32	3	3	17	31	26	52	--	-	-	-	-	-	-	-	-	--
Unigene0002743	0.814	1.18	0.504	1.083	0.716	1.036	0.638	0.32	0.338	3.403	2.294	0.501	0.744	0.751	3.212	0.726	0.849	0.873	5	7	3	7	4	7	5	2	2	19	13	3	4	4	17	4	5	6	--	-	-	-	-	-	-	-	-	--
Unigene0002745	4.848	8.267	1.176	5.69	6.895	4.667	4.471	7	2.662	0	0	3.51	0	0	0	0	0	0	17	28	4	21	22	18	20	25	9	0	0	12	0	0	0	0	0	0	--	-	-	-	-	-	-	-	-	--
Unigene0002746	19.964	18.96	8.961	25.381	27.152	30.361	51.852	48.157	29.492	59.62	53.624	46.777	25.41	25.154	88.573	27.785	28.983	29.375	278	255	121	372	344	465	921	683	396	755	689	635	310	304	1063	347	387	458	KCS12	XP_011089407.1 3-ketoacyl-CoA synthase 12 [Sesamum indicum]	Metabolism;Metabolism;Organismal Systems;Metabolism	Global and overview maps;Global and overview maps;Environmental adaptation;Lipid metabolism	ko01100//Metabolic pathways;ko01110//Biosynthesis of secondary metabolites;ko04626//Plant-pathogen interaction;ko00062//Fatty acid elongation	K15397;K15397;K15397;K15397	GO:0016020//membrane	GO:0004315//3-oxoacyl-[acyl-carrier-protein] synthase activity;GO:0016747//acyltransferase activity, transferring groups other than amino-acyl groups	GO:0006633//fatty acid biosynthetic process	--
Unigene0002747	1.687	1.048	0.348	1.282	2.224	1.073	1.322	1.49	1.049	0.927	1.462	2.249	4.043	2.138	2.348	0.188	0.176	0.151	10	6	2	8	12	7	10	9	6	5	8	13	21	11	12	1	1	1	ARR9	KAH6823685.1 response regulator 9 [Perilla frutescens var. hirtella] [Perilla frutescens]	Environmental Information Processing	Signal transduction	ko04075//Plant hormone signal transduction	K14492	GO:0016020//membrane	GO:0000156//phosphorelay response regulator activity;GO:0003677//DNA binding;GO:0003700//DNA-binding transcription factor activity;GO:0004673//protein histidine kinase activity;GO:0005524//ATP binding	GO:0000160//phosphorelay signal transduction system;GO:0006355//regulation of transcription, DNA-templated;GO:0006796//phosphate-containing compound metabolic process;GO:0006808//regulation of nitrogen utilization;GO:0030436//asexual sporulation;GO:0042173//regulation of sporulation resulting in formation of a cellular spore	--
Unigene0002748	1.568	1.84	1.941	1.788	1.552	1.806	0.984	0.719	1.247	2.185	1.87	2.574	0.537	0.181	1.335	1.108	1.09	0.981	30	34	36	36	27	38	24	14	23	38	33	48	9	3	22	19	20	21	PHYB	GFQ05374.1 phytochrome b [Phtheirospermum japonicum]	Organismal Systems	Environmental adaptation	ko04712//Circadian rhythm - plant	K12121	GO:0005575//cellular_component;GO:0005622//intracellular anatomical structure;GO:0016020//membrane	GO:0000155//phosphorelay sensor kinase activity;GO:0000156//phosphorelay response regulator activity;GO:0003674//molecular_function;GO:0003824//catalytic activity;GO:0004672//protein kinase activity;GO:0004673//protein histidine kinase activity;GO:0005488//binding;GO:0005515//protein binding;GO:0005524//ATP binding;GO:0009881//photoreceptor activity;GO:0016301//kinase activity;GO:0016740//transfe…	GO:0000160//phosphorelay signal transduction system;GO:0006139//nucleobase-containing compound metabolic process;GO:0006351//transcription, DNA-templated;GO:0006355//regulation of transcription, DNA-templated;GO:0006464//cellular protein modification process;GO:0006468//protein phosphorylation;GO:0006725//cellular aromatic compound metabolic process;GO:0006793//phosphorus metabolic process;GO:000…	--
Unigene0002749	0.427	2.21	1.321	2.433	3.753	1.941	4.016	7.125	1.328	4.694	1.851	3.503	1.949	2.951	1.981	0.476	0	1.525	1	5	3	6	8	5	12	17	3	10	4	8	4	6	4	1	0	4	--	-	-	-	-	-	-	-	-	--
Unigene0002750	2.274	2.354	1.303	3.601	4.721	1.608	0	0	0	0	0	0	9.229	7.86	0	0	0	0	9	9	5	15	17	7	0	0	0	0	0	0	32	27	0	0	0	0	--	-	-	-	-	-	-	-	-	--
Unigene0002752	5.546	6.562	8.986	6.398	8.272	12.245	16.148	14.779	10.27	6.098	10.732	12.596	11.755	12.323	3.677	6.183	6.609	8.137	14	16	22	17	19	34	52	38	25	14	25	31	26	27	8	14	16	23	--	-	-	-	-	-	-	-	-	--
Unigene0002754	5.22	5.404	13.905	2.686	3.825	4.152	4.092	4.698	1.579	1.913	3.536	4.239	5.461	4.761	3.28	43.892	32.206	22.338	24	24	62	13	16	21	24	22	7	8	15	19	22	19	13	181	142	115	--	-	-	-	-	-	-	-	-	--
Unigene0002756	5.962	5.69	3.37	5.323	4.027	2.514	6.673	7.899	3.24	5.055	5.527	6.116	5.985	5.835	3.876	1.602	1.199	1.059	166	153	91	156	102	77	237	224	87	128	142	166	146	141	93	40	32	33	--	PWA78206.1 hypothetical protein CTI12_AA217360 [Artemisia annua]	-	-	-	-	-	-	GO:0000910//cytokinesis	--
Unigene0002758	0	0	1.461	0	0	2.897	0	0	1.569	0	0	4.656	0	0	0	2.62	1.712	3.45	0	0	44	0	0	99	0	0	47	0	0	141	0	0	0	73	51	120	RE1	PWA85024.1 Integrase, catalytic region, Zinc finger, CCHC-type, Peptidase aspartic, catalytic [Artemisia annua]	-	-	-	-	-	GO:0003676//nucleic acid binding;GO:0008270//zinc ion binding	GO:0015074//DNA integration	--
Unigene0002760	2.809	2.367	2.358	1.862	1.364	2.554	1.793	1.475	1.829	2.371	2.832	3.284	0.075	0.075	3.259	1.53	1.976	2.1	43	35	35	30	19	43	35	23	27	33	40	49	1	1	43	21	29	36	--	XP_042056082.1 uncharacterized protein LOC121800620 [Salvia splendens]	-	-	-	-	-	GO:0003677//DNA binding	GO:0006313//transposition, DNA-mediated;GO:0015074//DNA integration	--
Unigene0002761	3.477	3.12	0.717	9.249	10.7	1.686	13.265	12.744	6.25	7.646	5.527	8.322	5.82	9.347	3.496	12.922	8.46	11.593	15	13	3	42	42	8	73	56	26	30	22	35	22	35	13	50	35	56	--	-	-	-	-	-	-	-	-	--
Unigene0002763	193.981	176.778	632.952	542.534	541.845	674.939	806.717	891.139	1259.08	721.008	792.409	800.337	349.478	288.309	915.604	408.263	379.149	182.22	676	595	2139	1990	1718	2587	3586	3163	4231	2285	2548	2719	1067	872	2750	1276	1267	711	--	-	-	-	-	-	GO:0016021//integral component of membrane	GO:0032051//clathrin light chain binding	GO:0007212//dopamine receptor signaling pathway;GO:0048268//clathrin coat assembly	--
Unigene0002771	38.526	39.174	43.765	34.707	35.343	40.68	48.494	47.169	59.214	46.921	48.158	47.155	55.625	52.702	50.044	26.014	20.889	20.357	502	493	553	476	419	583	806	626	744	556	579	599	635	596	562	304	261	297	--	XP_011073412.1 uncharacterized protein LOC105158368 [Sesamum indicum]	-	-	-	-	-	GO:0043130//ubiquitin binding	-	--
Unigene0002774	2.649	2.84	1.366	2.067	1.768	1.032	1.854	2.322	0.687	1.56	2.461	1.553	0.648	1.744	1.866	2.953	3.946	1.69	28	29	14	23	17	12	25	25	7	15	24	16	6	16	17	28	40	20	--	GFY92152.1 hypothetical protein Acr_08g0005480 [Actinidia rufa]	-	-	-	-	-	-	-	--
Unigene0002775	0.267	0.554	0.552	2.287	2.645	1.702	1.258	1.838	0.277	1.47	2.029	0	1.221	0.616	0.621	0	0.279	0.239	1	2	2	9	9	7	6	7	1	5	7	0	4	2	2	0	1	1	--	-	-	-	-	-	-	-	-	--
Unigene0002778	2.686	1.011	2.769	2.088	1.342	1.776	2.105	1.199	3.798	1.611	3.44	1.002	0.279	0.844	3.399	1.361	1.528	2.399	11	4	11	9	5	8	11	5	15	6	13	4	1	3	12	5	6	11	--	-	-	-	-	-	-	-	-	--
Unigene0002785	1.031	0.712	1.063	0.653	1.322	1.406	0.673	2.699	0.356	0.567	0.372	0.705	0.588	1.98	0.399	0	0.358	0	6	4	6	4	7	9	5	16	2	3	2	4	3	10	2	0	2	0	--	-	-	-	-	-	-	-	-	--
Unigene0002789	1.477	1.274	6.472	0.117	0.135	1.119	1.351	0.121	0.255	0.947	0.4	0.379	0.14	0.284	0.714	0.137	0.898	0.659	12	10	51	1	1	10	14	1	2	7	3	3	1	2	5	1	7	6	--	XP_022853220.1 uncharacterized protein LOC111374722 [Olea europaea var. sylvestris] [Olea europaea]	-	-	-	-	-	-	-	--
Unigene0002794	1.296	1.261	0.107	1.872	1.624	0.306	0.183	0.076	0.43	0.741	0.758	0.452	2.722	2.12	0.662	1.04	0.784	1.134	50	47	4	76	57	13	9	3	16	26	27	17	92	71	22	36	29	49	Pol	PWA89800.1 RNA-directed DNA polymerase, eukaryota, Reverse transcriptase zinc-binding domain protein [Artemisia annua]	-	-	-	-	-	GO:0003676//nucleic acid binding;GO:0003964//RNA-directed DNA polymerase activity	GO:0000373//Group II intron splicing	--
Unigene0002802	2.625	3.288	5.458	2.937	1.862	4.851	3.286	2.786	3.82	1.63	1.652	3.866	2.417	2.147	1.032	0.944	0.662	1.097	62	75	125	73	40	126	99	67	87	35	36	89	50	44	21	20	15	29	GSTT2	XP_017221617.1 PREDICTED: uncharacterized protein LOC108198375 [Daucus carota subsp. sativus] [Daucus carota]	-	-	-	-	-	GO:0016788//hydrolase activity, acting on ester bonds	-	--
Unigene0002812	1.536	1.988	0.396	1.094	5.064	1.396	0.903	3.393	0.796	0.422	0	2.363	4.382	3.097	0.445	0.428	0	0.686	4	5	1	3	12	4	3	9	2	1	0	6	10	7	1	1	0	2	--	-	-	-	-	-	-	-	GO:0051260//protein homooligomerization	--
Unigene0002813	8.421	7.901	9.633	9.792	7.616	11.245	8.39	9.258	9.597	7.716	6.94	11.202	10.312	8.843	6.107	2.934	2.836	3.33	192	174	213	235	158	282	244	215	211	160	146	249	206	175	120	60	62	85	--	-	-	-	-	-	-	-	-	--
Unigene0002816	3.835	3.217	2.932	2.638	2.543	1.924	2.332	1.947	1.92	5.162	5.087	1.831	0.604	1.524	6.214	0.663	1.034	0.827	58	47	43	42	35	32	45	30	28	71	71	27	8	20	81	9	15	14	WEE1	XP_011082486.1 wee1-like protein kinase [Sesamum indicum]	-	-	-	-	-	GO:0004672//protein kinase activity;GO:0005524//ATP binding	GO:0006468//protein phosphorylation	--
Unigene0002817	1.474	1.357	2.872	1.712	0.63	1.713	0.835	0.885	1.869	1.801	1.065	1.68	0.374	0.189	0.95	1.461	1.452	0.951	18	16	34	22	7	23	13	11	22	20	12	20	4	2	10	16	17	13	--	XP_017233392.1 PREDICTED: uncharacterized protein LOC108207459 [Daucus carota subsp. sativus] [Daucus carota]	-	-	-	-	-	-	-	--
Unigene0002819	2.6	2.355	1.117	1.647	1.548	0.886	1.189	1.702	0.786	0.596	0.704	1.667	1.607	2.746	0.754	0.242	0.791	0.484	24	21	10	16	13	9	14	16	7	5	6	15	13	22	6	2	7	5	--	-	-	-	-	-	-	-	-	--
Unigene0002826	0	2.012	0	0	0	0	0	0	0	1.602	1.579	0	0	0	0	0.542	0	0	0	4	0	0	0	0	0	0	0	3	3	0	0	0	0	1	0	0	--	-	-	-	-	-	-	-	-	--
Unigene0002828	22.157	23.651	7.532	25.894	27.424	16.758	11.606	12.08	12.506	13.53	13.919	14.884	4.196	2.937	15.357	2.842	2.454	2.058	452	466	149	556	509	376	302	251	246	251	262	296	75	52	270	52	48	47	TPX2	GFP86414.1 protein tpx2 [Phtheirospermum japonicum]	-	-	-	-	GO:0000922//spindle pole;GO:0005575//cellular_component;GO:0005576//extracellular region;GO:0005622//intracellular anatomical structure;GO:0005634//nucleus;GO:0005654//nucleoplasm;GO:0005737//cytoplasm;GO:0005815//microtubule organizing center;GO:0005818//aster;GO:0005819//spindle;GO:0005829//cytosol;GO:0005856//cytoskeleton;GO:0005874//microtubule;GO:0015630//microtubule cytoskeleton;GO:0030424/…	GO:0000166//nucleotide binding;GO:0001882//nucleoside binding;GO:0001883//purine nucleoside binding;GO:0003674//molecular_function;GO:0005488//binding;GO:0005515//protein binding;GO:0005524//ATP binding;GO:0005525//GTP binding;GO:0017076//purine nucleotide binding;GO:0019001//guanyl nucleotide binding;GO:0019899//enzyme binding;GO:0019900//kinase binding;GO:0019901//protein kinase binding;GO:0030…	GO:0000226//microtubule cytoskeleton organization;GO:0000278//mitotic cell cycle;GO:0000280//nuclear division;GO:0001932//regulation of protein phosphorylation;GO:0001934//positive regulation of protein phosphorylation;GO:0006915//apoptotic process;GO:0006996//organelle organization;GO:0007010//cytoskeleton organization;GO:0007017//microtubule-based process;GO:0007049//cell cycle;GO:0007051//spin…	--
Unigene0002837	3.818	1.694	4.5	6.219	1.798	5.455	6.842	9.104	6.222	2.399	1.182	6.154	1.245	0.628	1.266	1.216	0	0.974	7	3	8	12	3	11	16	17	11	4	2	11	2	1	2	2	0	2	--	-	-	-	-	-	-	-	-	--
Unigene0002841	3.217	3.331	7.238	0	0	6.381	5.273	3.733	2.73	2.573	2.853	3.3	4.673	8.424	6.108	4.565	8.539	6.791	11	11	24	0	0	24	23	13	9	8	9	11	14	25	18	14	28	26	--	-	-	-	-	-	-	-	-	--
Unigene0002842	0.437	0.634	1.623	0.914	1.538	2.544	2.125	1.545	3.627	2.981	2.938	2.601	0.499	0.101	2.942	0.39	0	0.078	5	7	18	11	16	32	31	18	40	31	31	29	5	1	29	4	0	1	--	-	-	-	-	-	-	-	-	--
Unigene0002846	2099.74	1894.31	1234.81	135.296	133.153	899.367	29.447	25.329	85.183	111.882	101.547	85.104	27.09	22.353	24.665	84.453	84.584	97.14	10174	8865	5802	690	587	4793	182	125	398	493	454	402	115	94	103	367	393	527	--	PIN25866.1 hypothetical protein CDL12_01383 [Handroanthus impetiginosus]	-	-	-	-	-	-	-	--
Unigene0002850	1.481	2.044	3.054	0.234	1.085	0.449	1.354	0.242	1.791	0.271	0.535	0.506	0.282	0	2.863	1.926	1.029	1.102	6	8	12	1	4	2	7	1	7	1	2	2	1	0	10	7	4	5	--	-	-	-	-	-	-	-	-	--
Unigene0002855	4.026	1.969	3.691	3.613	3.442	3.152	0.701	1.427	2.784	0.738	0.242	2.753	1.787	1.16	0.389	0.125	0.117	0.899	36	17	32	34	28	31	8	13	24	6	2	24	14	9	3	1	1	9	--	-	-	-	-	-	-	GO:0005515//protein binding	-	--
Unigene0002857	14.522	13.637	33.084	28.236	18.931	15.353	19.857	18.568	22.765	10.769	15.372	30.139	19.274	26.46	9.404	77.571	62.337	50.673	43	39	95	88	51	50	75	56	65	29	42	87	50	68	24	206	177	168	--	-	-	-	-	-	-	-	-	--
Unigene0002859	6.161	4.465	7.2	4.878	4.288	3.485	7.674	8.535	4.472	2.258	3.19	4.283	9.141	7.887	2.144	8.243	10.137	7.214	90	63	102	75	57	56	143	127	63	30	43	61	117	100	27	108	142	118	--	KYP78263.1 hypothetical protein KK1_049075 [Cajanus cajan]	-	-	-	-	-	-	-	--
Unigene0002864	1.026	0.885	0.353	0.65	1.127	0.311	0.536	1.846	1.064	0.376	1.668	0.877	2.342	2.167	1.587	0.191	0	0.458	6	5	2	4	6	2	4	11	6	2	9	5	12	11	8	1	0	3	--	XP_030519872.1 uncharacterized protein LOC115733351, partial [Rhodamnia argentea]	-	-	-	-	-	-	-	--
Unigene0002865	8.098	7.007	14.186	11.172	6.95	10.792	10.784	9.694	13	6.587	9.859	13.2	9.244	9.97	4.376	18.802	20.593	16.15	73	61	124	106	57	107	124	89	113	54	82	116	73	78	34	152	178	163	--	-	-	-	-	-	-	GO:0008113//peptide-methionine (S)-S-oxide reductase activity	GO:0006979//response to oxidative stress;GO:0030091//protein repair	--
Unigene0002871	6.132	10.052	4.215	4.369	3.931	6.504	0.401	0.502	3.709	2.809	2.215	5.241	1.166	1.177	3.557	1.709	1.066	0.913	12	19	8	9	7	14	1	1	7	5	4	10	2	2	6	3	2	2	--	-	-	-	-	-	-	-	-	--
Unigene0002873	0	0	0.412	0	0	0	0.313	0	0.414	0	0	0.41	0	0	0	3.564	2.083	3.212	0	0	1	0	0	0	1	0	1	0	0	1	0	0	0	8	5	9	--	-	-	-	-	-	-	-	-	--
Unigene0002877	4.94	5.626	7.132	5.515	4.344	4.491	7.358	7.518	6.788	5.432	4.015	10.008	2.537	3.273	3.009	13.357	8.371	11.361	40	44	56	47	32	40	76	62	53	40	30	79	18	23	21	97	65	103	--	XP_034899370.1 LOW QUALITY PROTEIN: uncharacterized protein LOC118037487 [Populus alba]	-	-	-	-	GO:0039679//viral occlusion body	-	-	--
Unigene0002878	21.369	24.951	15.023	29.157	31.977	22.673	43.248	44.022	34.743	28.484	28.71	27.002	32.681	34.296	22.212	8.239	8.756	12.486	509	574	347	731	693	594	1314	1068	798	617	631	627	682	709	456	176	200	333	LNG1	XP_011085682.1 protein LONGIFOLIA 2 [Sesamum indicum]	-	-	-	-	-	-	-	--
Unigene0002881	0.348	0	0	0	0.382	0	0.273	0	0	0	0	0	0	0.802	0	2.328	3.992	2.176	1	0	0	0	1	0	1	0	0	0	0	0	0	2	0	6	11	7	--	-	-	-	-	-	-	-	-	--
Unigene0002887	186.928	197.347	110.044	173.473	167.797	134.532	374.388	377.587	153.08	583.632	577.933	573.978	883.693	868.042	946.878	1640.64	1457.42	1677.39	3661	3733	2090	3576	2990	2898	9353	7532	2891	10395	10444	10959	15163	14755	15983	28818	27371	36783	TPS4	KAH6812698.1 hypothetical protein C2S51_021716 [Perilla frutescens var. frutescens] [Perilla frutescens]	Metabolism	Metabolism of terpenoids and polyketides	ko00909//Sesquiterpenoid and triterpenoid biosynthesis	K15803	-	GO:0000287//magnesium ion binding;GO:0010333//terpene synthase activity;GO:0016829//lyase activity	-	--
Unigene0002890	2.975	3.286	0.614	5.465	4.796	2.164	0.933	1.947	2.674	2.181	3.009	2.848	4.075	2.742	0.921	0.442	1.034	0.354	15	16	3	29	22	12	6	10	13	10	14	14	18	12	4	2	5	2	--	-	-	-	-	-	-	-	-	--
Unigene0002891	0.592	0	0.611	0.563	0	0.269	0.232	0	0.307	2.28	1.605	0.304	0	0	1.719	0	0	0	2	0	2	2	0	1	1	0	1	7	5	1	0	0	5	0	0	0	--	-	-	-	-	-	-	-	-	--
Unigene0002892	0.221	0.114	0.342	0.105	0.243	0.402	1.214	1.086	0.688	1.946	1.798	0.227	0.757	0.255	1.668	0.123	0	0.296	2	1	3	1	2	4	14	10	6	16	15	2	6	2	13	1	0	3	--	-	-	-	-	-	-	-	-	--
Unigene0002894	0.348	0	0	0.661	0	0.316	0.546	0	0	0	0	0	0	0	0.404	1.552	1.089	1.554	1	0	0	2	0	1	2	0	0	0	0	0	0	0	1	4	3	5	--	-	-	-	-	-	-	-	-	--
Unigene0002897	8.191	6.433	0	0.447	1.035	0	0	0	0	1.242	0.612	0	0	0	0.218	0	0	0.084	87	66	0	5	10	0	0	0	0	12	6	0	0	0	2	0	0	1	--	-	-	-	-	-	GO:0005577//fibrinogen complex	GO:0005102//signaling receptor binding;GO:0005524//ATP binding	GO:0007059//chromosome segregation;GO:0007094//mitotic spindle assembly checkpoint signaling;GO:0030168//platelet activation;GO:0030261//chromosome condensation;GO:0051258//protein polymerization	--
Unigene0002899	1.016	1.578	1.048	2.414	1.675	0.231	3.784	4.241	0	1.397	1.101	2.606	0.87	0.585	0.295	4.249	1.325	1.588	4	6	4	10	6	1	19	17	0	5	4	10	3	2	1	15	5	7	--	-	-	-	-	-	-	-	-	--
Unigene0002900	5.397	4.365	10.261	3.044	3.151	4.447	3.438	1.821	5.422	1.855	2.559	4.152	1.925	2.332	2.544	4.325	6.156	4.067	32	25	59	19	17	29	26	11	31	10	14	24	10	12	13	23	35	27	--	XP_011097388.1 uncharacterized protein LOC105176321 [Sesamum indicum]	-	-	-	-	-	-	-	--
Unigene0002904	3.52	2.855	3.267	3.511	3.482	2.507	2.3	2.592	3.346	4.322	4.133	2.166	2.879	1.352	4.697	5.495	4.588	5.763	60	47	54	63	54	47	50	45	55	67	65	36	43	20	69	84	75	110	--	KAH6776172.1 Got1/Sft2-like vescicle transport protein family [Perilla frutescens var. hirtella] [Perilla frutescens]	-	-	-	-	-	-	-	--
Unigene0002905	0	0.188	0.187	0	0	0.494	0.142	0	1.127	1.394	0.196	0	0	0	1.891	21.808	15.675	14.071	0	1	1	0	0	3	1	0	6	7	1	0	0	0	9	108	83	87	--	-	-	-	-	-	-	GO:0031491//nucleosome binding	-	--
Unigene0002914	0.189	0.196	0.975	0	0	1.375	0.148	0	0.98	0.832	0.615	0	0	0	1.316	0	0	0	1	1	5	0	0	8	1	0	5	4	3	0	0	0	6	0	0	0	--	-	-	-	-	-	-	-	-	--
Unigene0002915	0.249	0.517	0.257	1.185	0	0.227	0	0.245	0.776	0	0	0.512	1.139	0.575	0.289	0	0	0.223	1	2	1	5	0	1	0	1	3	0	0	2	4	2	1	0	0	1	--	XP_022841985.1 uncharacterized protein LOC111365684 [Olea europaea var. sylvestris] [Olea europaea]	-	-	-	-	-	-	-	--
Unigene0002919	15.141	15.187	21.956	15.509	15.861	16.777	7.975	11.614	22.081	12.487	17.435	9.707	11.611	14.447	13.45	6.331	6.415	4.015	64	62	90	69	61	78	43	50	90	48	68	40	43	53	49	24	26	19	--	-	-	-	-	-	-	-	-	--
Unigene0002921	0	0	0	0	0	0	0.909	0	0	0	0	0	0	0	0	21.986	24.192	30.561	0	0	0	0	0	0	2	0	0	0	0	0	0	0	0	34	40	59	--	-	-	-	-	-	-	-	-	--
Unigene0002929	0.358	0.247	3.325	0.567	0.919	2.606	0.187	0.586	0.495	0	0	2.45	0.545	0.688	0	0	0	0	3	2	27	5	7	24	2	5	4	0	0	20	4	5	0	0	0	0	--	-	-	-	-	-	-	-	-	--
Unigene0002938	4.117	8.526	8.818	1.805	2.437	4.607	3.973	6.219	5.912	6.269	9.611	6.822	0	0	15.801	8.475	7.266	2.546	13	26	27	6	7	16	16	20	18	18	28	21	0	0	43	24	22	9	--	-	-	-	-	-	-	-	-	--
Unigene0002942	0.61	1.218	0.989	1.905	1.15	1.625	2.221	2.567	1.943	1.821	1.842	2.28	1.592	1.004	2.629	14.675	11.953	10.626	14	27	22	46	24	41	65	60	43	38	39	51	32	20	52	302	263	273	AtMg00860	KAF5821765.1 putative nucleotidyltransferase, Ribonuclease H [Helianthus annuus]	-	-	-	-	-	-	GO:0015074//DNA integration	--
Unigene0002956	0.666	0.345	1.373	1.107	1.097	1.21	1.044	0.49	1.035	0	0.18	0.341	0.95	0.959	1.158	0.186	0.174	0.149	4	2	8	7	6	8	8	3	6	0	1	2	5	5	6	1	1	1	--	-	-	-	-	-	-	-	-	--
Unigene0002960	17.221	16.351	8.634	7.917	7.807	11.184	7.808	7.441	9.176	8.421	7.096	8.222	9.013	7.315	4.328	7.256	6.373	7.513	434	398	211	210	179	310	251	191	223	193	165	202	199	160	94	164	154	212	STU	XP_011102142.1 probable receptor-like serine/threonine-protein kinase At5g57670 [Sesamum indicum]	-	-	-	-	GO:0005575//cellular_component;GO:0005886//plasma membrane;GO:0016020//membrane;GO:0016021//integral component of membrane;GO:0031224//intrinsic component of membrane;GO:0071944//cell periphery	GO:0000166//nucleotide binding;GO:0003674//molecular_function;GO:0003824//catalytic activity;GO:0004672//protein kinase activity;GO:0004674//protein serine/threonine kinase activity;GO:0004675//transmembrane receptor protein serine/threonine kinase activity;GO:0004888//transmembrane signaling receptor activity;GO:0005488//binding;GO:0005524//ATP binding;GO:0016301//kinase activity;GO:0016740//tra…	GO:0006464//cellular protein modification process;GO:0006468//protein phosphorylation;GO:0006793//phosphorus metabolic process;GO:0006796//phosphate-containing compound metabolic process;GO:0006807//nitrogen compound metabolic process;GO:0006950//response to stress;GO:0007154//cell communication;GO:0007165//signal transduction;GO:0007166//cell surface receptor signaling pathway;GO:0007167//enzyme…	--
Unigene0002968	17.256	16.702	22.282	5.489	6.927	8.049	2.706	3.389	5.057	3.053	3.09	2.155	0.257	0.173	1.741	1.339	1.643	1.206	230	215	288	77	84	118	46	46	65	37	38	28	3	2	20	16	21	18	GRF4	XP_011092605.1 growth-regulating factor 4-like isoform X2 [Sesamum indicum]	-	-	-	-	GO:0005634//nucleus	GO:0005524//ATP binding	GO:0006355//regulation of transcription, DNA-templated	GRF
Unigene0002969	2.414	3.822	1.171	0.54	1.249	1.033	1.225	1.115	0.884	0.156	0.154	0.583	0	0	0.165	0	0	0.254	17	26	8	4	8	8	11	8	6	1	1	4	0	0	1	0	0	2	GRF4	KAH6783489.1 hypothetical protein C2S52_008448 [Perilla frutescens var. hirtella] [Perilla frutescens]	-	-	-	-	GO:0005634//nucleus	GO:0005524//ATP binding	GO:0006355//regulation of transcription, DNA-templated	--
Unigene0002972	1.801	0.649	1.131	1.339	1.205	0	0.061	0.154	0.487	1.292	1.273	0.241	0.715	0.541	1.817	0	0	0	23	8	14	18	14	0	1	2	6	15	15	3	8	6	20	0	0	0	--	KAF7820895.1 zinc finger BED domain-containing protein RICESLEEPER 2-like [Senna tora]	-	-	-	-	-	GO:0003677//DNA binding	-	--
Unigene0002974	4.677	6.737	1.258	8.693	5.811	1.479	5.101	5.989	1.265	2.683	2.204	5.631	3.713	4.451	0.236	0	0.424	0	23	32	6	45	26	8	32	30	6	12	10	27	16	19	1	0	2	0	--	-	-	-	-	-	-	-	-	--
Unigene0002976	2.618	1.898	1.89	0.497	0.288	0.238	1.026	1.285	0.815	0.288	0.567	0.269	0	0	0.608	2.043	1.365	1.403	10	7	7	2	1	1	5	5	3	1	2	1	0	0	2	7	5	6	--	-	-	-	-	-	-	-	-	--
Unigene0002977	11.868	14.745	4.228	0.923	0.711	2.06	0.761	1.165	1.119	0.712	0.818	0.775	0.369	0.622	0.25	0	0.225	0.193	110	132	38	9	6	21	9	11	10	6	7	7	3	5	2	0	2	2	QRT1	KAG8386033.1 hypothetical protein BUALT_Bualt03G0106900 [Buddleja alternifolia]	Metabolism;Metabolism	Global and overview maps;Carbohydrate metabolism	ko01100//Metabolic pathways;ko00040//Pentose and glucuronate interconversions	K01051;K01051	-	GO:0030599//pectinesterase activity	GO:0042545//cell wall modification	--
Unigene0002991	6.841	7.083	3.768	8.051	6.921	5.301	6.948	8.32	3.547	8.891	6.319	5.184	9.051	8.599	7.758	3.121	4.54	5.138	88	88	47	109	81	75	114	109	44	104	75	65	102	96	86	36	56	74	LIP1	GER36933.1 lipase [Striga asiatica]	Metabolism	Lipid metabolism	ko00100//Steroid biosynthesis	K01052	-	-	-	--
Unigene0002998	0	0.894	0.223	0	0	0	2.368	1.059	0	1.424	2.806	0	0	0	4.757	5.293	6.976	5.396	0	4	1	0	0	0	14	5	0	6	12	0	0	0	19	22	31	28	--	KAH6820459.1 hypothetical protein C2S53_002617 [Perilla frutescens var. hirtella] [Perilla frutescens]	-	-	-	-	-	-	-	--
Unigene0003000	0.31	0.321	0.32	0	0.341	0.423	0	0	1.607	0.682	0.504	0	0	0.357	0.539	5.356	5.171	3.598	2	2	2	0	2	3	0	0	10	4	3	0	0	2	3	31	32	26	--	-	-	-	-	-	-	-	-	--
Unigene0003001	7.387	4.404	0	2.34	0.738	0.204	0	0	2.786	0.985	0.728	1.378	0	0	0	0	0	0	33	19	0	11	3	1	0	0	12	4	3	6	0	0	0	0	0	0	--	-	-	-	-	-	-	-	-	--
Unigene0003004	4.476	3.272	2.444	4.253	5.209	1.676	3.509	5.429	1.638	1.158	0.285	2.701	0.902	0	1.222	4.698	1.648	3.763	17	12	9	17	18	7	17	21	6	4	1	10	3	0	4	16	6	16	--	-	-	-	-	-	-	-	-	--
Unigene0003007	2.02	1.965	1.326	2.967	2.557	1.726	2.496	2.825	1.714	2.087	1.725	3.14	1.957	2.61	0.497	0.887	0.638	1.258	33	31	21	51	38	31	52	47	27	31	26	50	28	37	7	13	10	23	At1g32090	KAH6820514.1 early-responsive to dehydration stress protein [Perilla frutescens var. hirtella] [Perilla frutescens]	-	-	-	-	GO:0016020//membrane	GO:0016747//acyltransferase activity, transferring groups other than amino-acyl groups	-	--
Unigene0003008	2.266	1.955	0.779	1.973	1.868	1.717	1.924	2.224	2.545	1.661	3.069	3.68	2.155	3.698	0.876	5.895	6.498	4.047	12	10	4	11	9	10	13	12	13	8	15	19	10	17	4	28	33	24	--	KAG6751187.1 hypothetical protein POTOM_045706 [Populus tomentosa]	-	-	-	-	-	GO:0004197//cysteine-type endopeptidase activity	GO:0043687//post-translational protein modification	--
Unigene0003010	5.649	5.849	0	5.367	3.843	0	8.224	11.884	0	6.803	5.247	7.174	0	0	0	0.6	0	0.24	21	21	0	21	13	0	39	45	0	23	18	26	0	0	0	2	0	1	--	-	-	-	-	-	-	-	-	--
Unigene0003013	0.545	0.565	0.844	0	0	0.248	1.283	1.339	0.566	0.3	1.478	0.839	0.311	0	0.633	0.304	0.284	0.487	2	2	3	0	0	1	6	5	2	1	5	3	1	0	2	1	1	2	--	PIA51297.1 hypothetical protein AQUCO_01100261v1 [Aquilegia coerulea]	Genetic Information Processing	Translation	ko03010//Ribosome	K02871	GO:0005840//ribosome	GO:0003735//structural constituent of ribosome	GO:0006412//translation	--
Unigene0003015	22.613	19.942	8.541	29.041	33.524	25.46	33.291	35.755	23.519	29.058	31.275	12.609	17.032	15.754	39.661	2.126	2.331	1.35	344	293	126	465	464	426	646	554	345	402	439	187	227	208	520	29	34	23	PGL3	GFP95441.1 probable polygalacturonase non-catalytic subunit jp650 [Phtheirospermum japonicum]	-	-	-	-	-	-	-	--
Unigene0003016	9.27	10.122	7.126	9.768	12.227	6.206	10.042	10.591	5.943	11.584	10.595	10.201	3.751	4.37	12.809	10.242	10.986	10.312	110	116	82	122	132	81	152	128	68	125	116	118	39	45	131	109	125	137	TCP14	KAA8542417.1 hypothetical protein F0562_023447 [Nyssa sinensis]	-	-	-	-	GO:0005575//cellular_component;GO:0005622//intracellular anatomical structure;GO:0005634//nucleus;GO:0043226//organelle;GO:0043227//membrane-bounded organelle;GO:0043229//intracellular organelle;GO:0043231//intracellular membrane-bounded organelle	GO:0003674//molecular_function;GO:0003676//nucleic acid binding;GO:0003677//DNA binding;GO:0003700//DNA-binding transcription factor activity;GO:0005488//binding;GO:0097159//organic cyclic compound binding;GO:0140110//transcription regulator activity;GO:1901363//heterocyclic compound binding	GO:0000003//reproduction;GO:0001101//response to acid chemical;GO:0003006//developmental process involved in reproduction;GO:0006139//nucleobase-containing compound metabolic process;GO:0006351//transcription, DNA-templated;GO:0006355//regulation of transcription, DNA-templated;GO:0006725//cellular aromatic compound metabolic process;GO:0006807//nitrogen compound metabolic process;GO:0007275//mul…	TCP
Unigene0003020	0.642	0.166	0.497	0	0.176	0	0.126	0.158	0	0.353	0.348	0.329	0.367	0.185	0.559	2.328	3.014	1.147	4	1	3	0	1	0	1	1	0	2	2	2	2	1	3	13	18	8	--	-	-	-	-	-	-	-	-	--
Unigene0003021	80.746	68.117	97.459	34.086	39.735	87.512	64.165	71.44	59.377	72.948	72.494	57.696	116.776	104.559	117.535	252.294	235.201	217.659	880	717	1030	391	394	1049	892	793	624	723	729	613	1115	989	1104	2466	2458	2656	At2g40250	KAG8380867.1 hypothetical protein BUALT_Bualt06G0061100 [Buddleja alternifolia]	-	-	-	-	GO:0005575//cellular_component;GO:0005576//extracellular region	GO:0003674//molecular_function;GO:0003824//catalytic activity;GO:0016787//hydrolase activity;GO:0016788//hydrolase activity, acting on ester bonds	GO:0006629//lipid metabolic process;GO:0008150//biological_process;GO:0008152//metabolic process;GO:0009056//catabolic process;GO:0016042//lipid catabolic process;GO:0044238//primary metabolic process;GO:0071704//organic substance metabolic process;GO:1901575//organic substance catabolic process	--
Unigene0003024	1.483	1.45	2.634	1.879	0.996	3.671	0.711	0.89	2.393	2.809	1.608	2.705	0.658	0.57	3.06	1.378	1.289	1.398	18	17	31	24	11	49	11	11	28	31	18	32	7	6	32	15	15	19	--	XP_040940073.1 uncharacterized protein LOC107943567 [Gossypium hirsutum]	-	-	-	-	-	GO:0003676//nucleic acid binding;GO:0008270//zinc ion binding	-	--
Unigene0003029	1.122	1.452	4.339	1.866	0.617	2.04	2.199	1.928	1.164	0.617	0.912	0.863	1.281	0	0.976	6.255	6.436	2.255	4	5	15	7	2	8	10	7	4	2	3	3	4	0	3	20	22	9	--	-	-	-	-	-	-	-	-	--
Unigene0003031	0.996	1.031	4.365	0	0.547	7.697	0.195	0.489	4.39	4.655	2.969	1.022	0	0	3.756	2.499	1.558	1.112	4	4	17	0	2	34	1	2	17	17	11	4	0	0	13	9	6	5	--	KAG8391142.1 hypothetical protein BUALT_Bualt01G0157100 [Buddleja alternifolia]	-	-	-	-	-	GO:0003674//molecular_function;GO:0003676//nucleic acid binding;GO:0003824//catalytic activity;GO:0004518//nuclease activity;GO:0004519//endonuclease activity;GO:0004521//endoribonuclease activity;GO:0004523//RNA-DNA hybrid ribonuclease activity;GO:0004540//ribonuclease activity;GO:0005488//binding;GO:0008168//methyltransferase activity;GO:0016706//2-oxoglutarate-dependent dioxygenase activity;GO…	GO:0006139//nucleobase-containing compound metabolic process;GO:0006725//cellular aromatic compound metabolic process;GO:0006807//nitrogen compound metabolic process;GO:0008150//biological_process;GO:0008152//metabolic process;GO:0009987//cellular process;GO:0016070//RNA metabolic process;GO:0034641//cellular nitrogen compound metabolic process;GO:0043170//macromolecule metabolic process;GO:00442…	--
Unigene0003032	50.361	48.222	30.847	50.006	32.046	17.558	35.919	45.356	25.917	9.577	10.259	30.296	38.466	33.594	3.954	32.509	24.087	29.76	133	123	79	139	77	51	121	122	66	23	25	78	89	77	9	77	61	88	--	-	-	-	-	-	-	-	-	--
Unigene0003041	4.307	4.459	2.961	4.433	3.944	4.894	3.658	3.171	5.955	6.709	9.724	6.994	0.41	0.414	6.246	6.402	8.982	5.449	12	12	8	13	10	15	13	9	16	17	25	19	1	1	15	16	24	17	--	-	-	-	-	-	-	-	-	--
Unigene0003051	1.106	1.289	0.998	1.839	1.216	0.88	0.759	1.086	1.721	1.521	1.349	1.56	3.315	0.797	0.802	4.471	5.624	3.458	8	9	7	14	8	7	7	8	12	10	9	11	21	5	5	29	39	28	--	-	-	-	-	-	-	-	-	--
Unigene0003056	0.61	0.631	0.629	0	0	0.554	0	0.898	0.316	2.681	1.652	0.625	0.348	0	0.354	0	0.318	0.272	2	2	2	0	0	2	0	3	1	8	5	2	1	0	1	0	1	1	--	-	-	-	-	-	-	-	-	--
Unigene0003058	1.365	1.649	1.173	1.946	1.501	5.173	1.07	1.564	3.304	0	0.493	0.934	2.338	3.671	0	3.552	6.408	7.317	6	7	5	9	6	25	6	7	14	0	2	4	9	14	0	14	27	36	--	PNX86157.1 HAT family dimerization domain containing protein [Trifolium pratense]	-	-	-	-	-	GO:0046983//protein dimerization activity	-	--
Unigene0003063	1.144	2.171	0	1.268	1.886	1.213	2.242	1.497	0.989	1.467	1.446	0.196	3.046	2.856	3.982	0.425	0.795	1.022	6	11	0	7	9	7	15	8	5	7	7	1	14	13	18	2	4	6	--	RZB72790.1 Zinc finger MYM-type protein 1, partial [Glycine soja]	-	-	-	-	-	-	-	--
Unigene0003068	1.587	1.315	1.637	2.413	2.442	2.02	0.498	0.312	1.646	0.349	0	0	3.623	1.829	0	1.416	1.655	2.268	5	4	5	8	7	7	2	1	5	1	0	0	10	5	0	4	5	8	--	-	-	-	-	-	-	-	-	--
Unigene0003069	11.404	8.992	3.115	13.418	15.024	6.592	8.881	7.267	6.031	10.63	8.758	8.986	3.965	3.916	8.675	3.621	3.229	4.182	151	115	40	187	181	96	150	98	77	128	107	116	46	45	99	43	41	62	At5g55950	GFP97449.1 uncharacterized membrane protein at1g06890 [Phtheirospermum japonicum]	-	-	-	-	GO:0005575//cellular_component;GO:0016020//membrane;GO:0016021//integral component of membrane;GO:0031224//intrinsic component of membrane	-	GO:0006810//transport;GO:0008150//biological_process;GO:0008643//carbohydrate transport;GO:0051179//localization;GO:0051234//establishment of localization;GO:0071702//organic substance transport	--
Unigene0003070	0	0	0	0.322	0	0	2.129	0	0	1.12	1.103	2.437	0	0	0.394	0	0	0	0	0	0	1	0	0	8	0	0	3	3	7	0	0	1	0	0	0	--	KAG6481995.1 hypothetical protein ZIOFF_058619 [Zingiber officinale]	-	-	-	-	-	-	-	--
Unigene0003074	0.636	0.659	1.641	0	0.699	1.446	1.746	1.562	0.33	1.05	2.069	0	0.363	0	0.738	3.193	0.995	1.137	2	2	5	0	2	5	7	5	1	3	6	0	1	0	2	9	3	4	--	-	-	-	-	-	-	-	-	--
Unigene0003075	2.285	2.704	0	0.31	2.153	0	1.536	1.603	0	0	0	0.335	1.118	1.505	0	0	0	0	7	8	0	1	6	0	6	5	0	0	0	1	3	4	0	0	0	0	--	-	-	-	-	-	-	-	-	--
Unigene0003078	2.249	3.623	1.417	6.173	5.768	3.067	6.465	5.643	6.609	6.458	6.365	7.306	1.997	2.736	9.714	12.4	16.028	19.977	18	28	11	52	42	27	66	46	51	47	47	57	14	19	67	89	123	179	--	-	-	-	-	-	-	-	-	--
Unigene0003086	0	0.608	0.606	2.232	0	2.67	1.842	0.577	0.609	0.646	1.273	1.205	0	0	0.682	1.965	1.838	1.574	0	1	1	4	0	5	4	1	1	1	2	2	0	0	1	3	3	3	--	-	-	-	-	-	-	-	-	--
Unigene0003090	0.625	1.294	0.644	0	0	1.704	1.469	3.067	1.296	3.435	3.386	2.564	4.992	0	2.9	1.393	3.258	2.79	1	2	1	0	0	3	3	5	2	5	5	4	7	0	4	2	5	5	--	-	-	-	-	-	-	-	-	--
Unigene0003092	3.792	5.398	5.01	3.152	4.428	4.74	7.339	5.352	3.441	6.775	7.32	5.591	5.951	4.642	5.774	1.718	1.359	1.587	32	44	41	28	34	44	79	46	28	52	57	46	44	34	42	13	11	15	--	KAG6415311.1 hypothetical protein SASPL_122718 [Salvia splendens]	-	-	-	-	-	-	-	--
Unigene0003095	18.839	18.155	14.794	19.551	23.095	20.751	25.732	21.769	21.566	22.468	22.694	19.176	24.563	22.791	21.27	10.826	12.845	11.066	260	242	198	284	290	315	453	306	287	282	289	258	297	273	253	134	170	171	--	PIN08396.1 hypothetical protein CDL12_19029 [Handroanthus impetiginosus]	-	-	-	-	-	-	-	--
Unigene0003110	26.307	23.531	21.751	13.089	13.345	27.81	6.102	5.273	17.838	11.811	12.99	7.984	0.8	1.794	6.231	1.562	2.76	1.807	338	292	271	177	156	393	100	69	221	138	154	100	9	20	69	18	34	26	AFP3	XP_011089656.1 AFP homolog 2-like [Sesamum indicum]	-	-	-	-	-	GO:0003674//molecular_function	GO:0009306//protein secretion	--
Unigene0003125	2.459	1.981	0	5.712	5.707	0.248	1.714	1.878	0.283	1.202	2.073	2.803	6.238	2.204	0	0.914	0.855	0.976	9	7	0	22	19	1	8	7	1	4	7	10	20	7	0	3	3	4	CUL4	CAA3020137.1 cullin-4-like [Olea europaea subsp. europaea] [Olea europaea]	Genetic Information Processing;Genetic Information Processing	Folding, sorting and degradation;Replication and repair	ko04120//Ubiquitin mediated proteolysis;ko03420//Nucleotide excision repair	K10609;K10609	-	GO:0031625//ubiquitin protein ligase binding	GO:0006511//ubiquitin-dependent protein catabolic process	--
Unigene0003126	1.661	0.215	0.214	0.986	1.826	0.189	0.977	1.223	0.215	1.142	1.125	1.491	0	0	0.482	0	0	0.556	8	1	1	5	8	1	6	6	1	5	5	7	0	0	2	0	0	3	--	-	-	-	-	-	-	-	-	--
Unigene0003128	3.335	3.107	10.316	2.154	2.199	6.367	1.882	2.292	4.426	4.253	3.253	3.831	0.228	0.231	2.167	2.677	3.199	1.787	50	45	150	34	30	105	36	35	64	58	45	56	3	3	28	36	46	30	PCMP-H23	XP_016513549.1 PREDICTED: pentatricopeptide repeat-containing protein At5g56310-like [Nicotiana tabacum]	-	-	-	-	-	GO:0008270//zinc ion binding	-	--
Unigene0003129	1.213	1.465	3.96	1.152	1.333	2.481	1.426	1.092	1.677	1.334	1.095	2.073	0.461	0.233	1.642	0.789	1.265	1.625	12	14	38	12	12	27	18	11	16	12	10	20	4	2	14	7	12	18	--	GFP88581.1 probable glutathione s-transferase, partial [Phtheirospermum japonicum]	Metabolism;Metabolism	Global and overview maps;Metabolism of other amino acids	ko01100//Metabolic pathways;ko00480//Glutathione metabolism	K00799;K00799	-	-	-	--
Unigene0003130	0	0.213	0.424	0	0	0.56	0	0	0	1.356	1.113	0	0	0	2.622	0.229	0	0.367	0	1	2	0	0	3	0	0	0	6	5	0	0	0	11	1	0	2	--	-	-	-	-	-	-	-	-	--
Unigene0003131	11.543	10.113	10.438	11.473	9.369	13.724	12.251	13.6	15.654	15.427	18.284	14.026	8.513	6.138	15.866	10.692	9.815	9.992	65	55	57	68	48	85	88	78	85	79	95	77	42	30	77	54	53	63	LPAT2	PIN16685.1 Lysophosphatidic acid acyltransferase LPAAT [Handroanthus impetiginosus]	Metabolism;Metabolism;Metabolism;Metabolism	Global and overview maps;Global and overview maps;Lipid metabolism;Lipid metabolism	ko01100//Metabolic pathways;ko01110//Biosynthesis of secondary metabolites;ko00564//Glycerophospholipid metabolism;ko00561//Glycerolipid metabolism	K13523;K13523;K13523;K13523	-	GO:0016746//acyltransferase activity	-	--
Unigene0003135	0.823	0.609	0.727	0.335	0.646	0.748	1.383	1.847	0.854	0.776	0.51	0.965	1.342	1.897	0	0.787	0.736	0.63	7	5	6	3	5	7	15	16	7	6	4	8	10	14	0	6	6	6	--	RVW45528.1 hypothetical protein CK203_091459 [Vitis vinifera]	-	-	-	-	-	-	-	--
Unigene0003142	1.712	1.013	2.018	2.324	2.151	3.113	3.068	2.641	1.268	4.572	1.325	3.261	0.279	1.127	1.135	1.364	0.765	3.495	7	4	8	10	8	14	16	11	5	17	5	13	1	4	4	5	3	16	--	-	-	-	-	-	-	-	-	--
Unigene0003143	3.234	2.846	2.668	4.609	3.555	1.617	5.705	6.509	2.515	6.224	4.557	4.147	7.568	5.776	5.441	1.082	1.18	1.733	20	17	16	30	20	11	45	41	15	35	26	25	41	31	29	6	7	12	--	-	-	-	-	-	-	-	-	--
Unigene0003145	2.374	1.117	4.673	2.255	3.32	1.766	0.507	1.059	3.58	0.475	0.468	0.443	7.635	8.702	0	1.684	1.125	2.12	11	5	21	11	14	9	3	5	16	2	2	2	31	35	0	7	5	11	--	-	-	-	-	-	-	-	-	--
Unigene0003148	12.084	14.075	20.249	8.036	6.973	8.514	6.394	8.898	6.266	8.637	6.875	6.198	18.965	14.967	19.278	8.758	7.561	7.555	40	45	65	28	21	31	27	30	20	26	21	20	55	43	55	26	24	28	CEP14	GFQ06984.1 hypothetical protein PHJA_002842500 [Phtheirospermum japonicum]	-	-	-	-	-	-	-	--
Unigene0003151	0.592	0.613	0.153	0.281	0.814	0.404	0.464	0.873	0.307	0.814	0.321	0.304	0.338	0	0	1.982	0.463	0.132	4	4	1	2	5	3	4	6	2	5	2	2	2	0	0	12	3	1	--	-	-	-	-	-	-	-	-	--
Unigene0003156	27.937	29.085	24.994	19.477	18.466	18.604	12.114	10.064	12.708	10.805	10.482	9.328	4.926	4.751	9.166	4.812	4.702	4.646	725	729	629	532	436	531	401	266	318	255	251	236	112	107	205	112	117	135	LNK1	GER55521.1 dentin sialophospho protein [Striga asiatica]	-	-	-	-	-	-	-	--
Unigene0003160	21.921	21.076	17.13	19.857	15.863	23.335	17.399	16.376	18.921	21.111	19.109	12.989	20.825	18.904	23.144	4.63	4.828	7.053	322	299	244	307	212	377	326	245	268	282	259	186	268	241	293	61	68	116	--	-	-	-	-	-	-	-	-	--
Unigene0003166	0.595	0.205	0.614	2.073	0.436	0	0	0	0	0	0.43	0.407	0.226	1.371	0	0.221	0	0.354	3	1	3	11	2	0	0	0	0	0	2	2	1	6	0	1	0	2	--	-	-	-	-	-	-	-	-	--
Unigene0003172	0.744	0.578	1.151	0.353	0.409	0	0.437	0.365	0.386	0.409	0.202	0.572	0	0.214	0	1.452	1.358	0.831	4	3	6	2	2	0	3	2	2	2	1	3	0	1	0	7	7	5	--	-	-	-	-	-	-	-	-	--
Unigene0003173	0.255	0.264	0	1.815	1.12	0	0	0	0	0	0	0	1.309	1.761	0	0.284	0.399	0	2	2	0	15	8	0	0	0	0	0	0	0	9	12	0	2	3	0	--	OAE32321.1 hypothetical protein AXG93_809s1020 [Marchantia polymorpha subsp. ruderalis] [Marchantia polymorpha]	Metabolism;Metabolism;Metabolism;Metabolism;Metabolism;Metabolism	Global and overview maps;Global and overview maps;Global and overview maps;Carbohydrate metabolism;Carbohydrate metabolism;Carbohydrate metabolism	ko01100//Metabolic pathways;ko01110//Biosynthesis of secondary metabolites;ko01200//Carbon metabolism;ko00010//Glycolysis / Gluconeogenesis;ko00620//Pyruvate metabolism;ko00020//Citrate cycle (TCA cycle)	K00627;K00627;K00627;K00627;K00627;K00627	GO:0005575//cellular_component;GO:0005622//intracellular anatomical structure;GO:0005737//cytoplasm;GO:0005739//mitochondrion;GO:0005759//mitochondrial matrix;GO:0031974//membrane-enclosed lumen;GO:0032991//protein-containing complex;GO:0043226//organelle;GO:0043227//membrane-bounded organelle;GO:0043229//intracellular organelle;GO:0043231//intracellular membrane-bounded organelle;GO:0043233//org…	GO:0003674//molecular_function;GO:0003824//catalytic activity;GO:0004742//dihydrolipoyllysine-residue acetyltransferase activity;GO:0016407//acetyltransferase activity;GO:0016417//S-acyltransferase activity;GO:0016418//S-acetyltransferase activity;GO:0016740//transferase activity;GO:0016746//acyltransferase activity;GO:0016747//acyltransferase activity, transferring groups other than amino-acyl g…	GO:0005975//carbohydrate metabolic process;GO:0006082//organic acid metabolic process;GO:0006090//pyruvate metabolic process;GO:0006091//generation of precursor metabolites and energy;GO:0006096//glycolytic process;GO:0006139//nucleobase-containing compound metabolic process;GO:0006163//purine nucleotide metabolic process;GO:0006164//purine nucleotide biosynthetic process;GO:0006165//nucleoside d…	--
Unigene0003179	31.628	31.319	64.692	21.721	19.57	19.282	17.01	19.017	37.153	18.299	18.567	17.982	41.347	40.679	16.606	25.321	20.55	22.061	1032	987	2047	746	581	692	708	632	1169	543	559	572	1182	1152	467	741	643	806	--	XP_004305751.2 PREDICTED: uncharacterized protein LOC101310148 [Fragaria vesca subsp. vesca] [Fragaria vesca]	-	-	-	-	-	-	-	--
Unigene0003182	30.227	33.382	34.67	26.803	20.4	24.3	17.045	19.681	18.588	33.471	26.782	21.323	15.858	13.442	31.872	30.392	28.314	29.838	285	304	317	266	175	252	205	189	169	287	233	196	131	110	259	257	256	315	--	XP_004305751.2 PREDICTED: uncharacterized protein LOC101310148 [Fragaria vesca subsp. vesca] [Fragaria vesca]	-	-	-	-	-	-	-	--
Unigene0003184	8.712	7.015	3.549	8.89	9.693	4.009	3.963	4.541	2.454	4.139	5.129	5.957	6.015	7.683	4.368	7.915	7.515	8.645	81	63	32	87	82	41	47	43	22	35	44	54	49	62	35	66	67	90	--	-	-	-	-	-	GO:0016020//membrane	-	GO:0055085//transmembrane transport	--
Unigene0003189	0.551	1.141	3.977	1.309	0.908	3.005	1.08	2.975	1.714	2.423	3.582	2.543	0	0	3.196	5.528	3.16	6.396	2	4	14	5	3	12	5	11	6	8	12	9	0	0	10	18	11	26	--	-	-	-	-	-	-	-	-	--
Unigene0003194	0	0	1.025	0	0	0	0	0	1.03	0	0	0	0	0	0	0.369	2.072	0.592	0	0	3	0	0	0	0	0	3	0	0	0	0	0	0	1	6	2	--	-	-	-	-	-	-	-	-	--
Unigene0003196	2.079	1.938	3.217	0	0	0	0.163	0.204	0.647	0	0	0.213	0	0	0	0	0	0	10	9	15	0	0	0	1	1	3	0	0	1	0	0	0	0	0	0	WDR26	XP_009780908.1 PREDICTED: WD repeat-containing protein 26-like [Nicotiana sylvestris]	-	-	-	-	-	GO:0005515//protein binding	-	--
Unigene0003199	0.255	0.792	0.526	0.242	0	0.464	0.2	0	0	2.524	0.553	0.262	0	0	3.255	0.284	0.798	0	1	3	2	1	0	2	1	0	0	9	2	1	0	0	11	1	3	0	--	XP_034908133.1 zinc finger MYM-type protein 1-like [Populus alba]	-	-	-	-	-	GO:0046983//protein dimerization activity	-	--
Unigene0003202	0.663	0.915	0.684	1.4	0.81	4.621	1.559	1.808	2.979	2.268	2.395	1.889	1.093	2.292	2.308	4.764	5.454	8.421	9	12	9	20	10	69	27	25	39	28	30	25	13	27	27	58	71	128	--	PWA73356.1 hypothetical protein CTI12_AA091940 [Artemisia annua]	-	-	-	-	-	-	-	--
Unigene0003212	73.897	79.823	48.978	106.282	106.125	92.49	139.924	143.838	100.768	139.546	122.122	106.513	128.385	125.129	151.665	51.668	49.459	55.06	1086	1133	698	1644	1419	1495	2623	2153	1428	1865	1656	1526	1653	1596	1921	681	697	906	XLT2	GER30940.1 exostosin family protein [Striga asiatica]	-	-	-	-	-	-	-	--
Unigene0003215	0.58	0.6	0	0.276	0.637	0.791	0	0	0	0	0	0	0.662	3.341	0	0	0	0	2	2	0	1	2	3	0	0	0	0	0	0	2	10	0	0	0	0	--	-	-	-	-	-	GO:0016021//integral component of membrane	GO:0015144//carbohydrate transmembrane transporter activity	GO:0034219//carbohydrate transmembrane transport	--
Unigene0003220	0.81	1.079	4.237	1.869	1.463	4.42	1.361	1.364	3.901	2.036	1.882	1.959	3.105	3.601	2.283	8.712	9.657	9.769	14	18	71	34	23	84	30	24	65	32	30	33	47	54	34	135	160	189	--	-	-	-	-	-	-	-	-	--
Unigene0003223	2.875	2.284	0.689	1.524	1.763	0.912	2.621	2.822	0.971	2.058	1.594	2.4	0.305	0.231	1.707	0.969	0.627	1.015	43	33	10	24	24	15	50	43	14	28	22	35	4	3	22	13	9	17	MO2	GFP89061.1 fad-dependent urate hydroxylase [Phtheirospermum japonicum]	-	-	-	-	-	-	-	--
Unigene0003224	11.427	11.601	0.114	10.962	9.755	0	3.827	4.466	0.115	0.244	0.12	3.3	3.419	1.917	0.129	2.35	4.743	4.657	103	101	1	104	80	0	44	41	1	2	1	29	27	15	1	19	41	47	MO2	GER35903.1 FAD/NAD(P)-binding oxidoreductase family protein [Striga asiatica]	-	-	-	-	-	GO:0016166//phytoene dehydrogenase activity;GO:0016491//oxidoreductase activity;GO:0016701//oxidoreductase activity, acting on single donors with incorporation of molecular oxygen;GO:0045550//geranylgeranyl reductase activity;GO:0071949//FAD binding	GO:0006744//ubiquinone biosynthetic process;GO:0015995//chlorophyll biosynthetic process;GO:0016117//carotenoid biosynthetic process;GO:0030494//bacteriochlorophyll biosynthetic process	--
Unigene0003248	0.554	0.574	0	1.053	0.305	0.252	0.217	0.544	0	0.305	0.901	0	0	0	0	0.927	2.89	0	2	2	0	4	1	1	1	2	0	1	3	0	0	0	0	3	10	0	--	-	-	-	-	-	-	-	-	--
Unigene0003254	3.975	3.452	2.777	4.142	3.805	2.914	3.619	5.036	2.925	3.384	3.057	4.077	5.854	7.682	5.504	4.146	4.279	3.894	31	26	21	34	27	25	36	40	22	24	22	31	40	52	37	29	32	34	--	-	-	-	-	-	-	-	-	--
Unigene0003258	0.95	1.312	1.851	1.605	0.58	2.208	1.821	1.244	1.095	1.741	1.945	1.516	0.12	0.122	0.612	0.118	0.22	0.094	9	12	17	16	5	23	22	12	10	15	17	14	1	1	5	1	2	1	--	XP_031127576.1 uncharacterized protein LOC116029668 [Ipomoea triloba]	-	-	-	-	-	-	-	--
Unigene0003259	0.624	0.431	3.431	0.395	1.143	1.702	1.956	0.612	1.294	2.058	0.901	2.133	1.187	0.24	1.689	0	0	0	3	2	16	2	5	9	12	3	6	9	4	10	5	1	7	0	0	0	--	PRQ19557.1 putative RNA-directed DNA polymerase [Rosa chinensis]	-	-	-	-	-	GO:0005515//protein binding	GO:0015074//DNA integration	--
Unigene0003268	2.379	1.611	1.51	1.13	0.603	1.747	1.722	1.438	1.139	1.811	1.388	2.065	1.671	2.32	1.487	0.816	0.573	0.981	26	17	16	13	6	21	24	16	12	18	14	22	16	22	14	8	6	12	--	-	-	-	-	-	-	-	-	--
Unigene0003271	17.342	13.965	15.366	22.579	20.19	19.738	16.617	13.621	16.785	11.3	9.885	12.65	8.797	10.953	15.352	5.156	4.421	8.261	135	105	116	185	143	169	165	108	126	80	71	96	60	74	103	36	33	72	AUX22D	GFP86083.1 auxin-induced protein 22b [Phtheirospermum japonicum]	Environmental Information Processing	Signal transduction	ko04075//Plant hormone signal transduction	K14484	-	-	-	--
Unigene0003273	11.137	10.014	7.555	12.252	15.784	10.392	11.718	16.114	11.245	13.213	19.375	7.215	15.388	14.52	19.383	5.228	5.807	3.926	38	33	25	44	49	39	51	56	37	41	61	24	46	43	57	16	19	15	--	-	-	-	-	-	-	-	-	--
Unigene0003276	8.211	8.161	6.943	7.801	7.039	3.285	6.437	7.739	0	0.903	2.314	2.527	0	0	0	0	0.171	0	50	48	41	50	39	22	50	48	0	5	13	15	0	0	0	0	1	0	--	-	-	-	-	-	-	-	-	--
Unigene0003281	19.95	18.745	3.444	27.805	28.592	4.794	8.268	7.076	5.377	0.483	0.571	20.284	11.135	10.835	0.408	6.075	8.248	9.498	227	206	38	333	296	60	120	82	59	5	6	225	111	107	4	62	90	121	MAP70.1	CAA3026087.1 microtubule-associated 70-2-like [Olea europaea subsp. europaea] [Olea europaea]	-	-	-	-	-	GO:0008017//microtubule binding	GO:0007010//cytoskeleton organization	--
Unigene0003282	18.145	17.5	9.227	23.969	19.26	14.35	16.466	16.717	11.986	14.622	18.183	12.366	11.348	7.732	19.034	3.741	5.184	4.884	146	136	72	203	141	127	169	137	93	107	135	97	80	54	132	27	40	44	MAP70.1	XP_042021673.1 microtubule-associated protein 70-2-like [Salvia splendens]	-	-	-	-	-	GO:0005524//ATP binding;GO:0008017//microtubule binding	GO:0007010//cytoskeleton organization;GO:0007059//chromosome segregation;GO:0019069//viral capsid assembly;GO:0030261//chromosome condensation	--
Unigene0003287	270.738	240.065	177.248	325.024	329.919	228.479	339.381	370.507	309.275	376.79	341.266	292.241	411.397	408.886	407.564	153.259	158.977	152.026	975	835	619	1232	1081	905	1559	1359	1074	1234	1134	1026	1298	1278	1265	495	549	613	ATPB	XP_011075967.1 ATP synthase subunit beta, mitochondrial [Sesamum indicum]	Metabolism;Metabolism	Global and overview maps;Energy metabolism	ko01100//Metabolic pathways;ko00190//Oxidative phosphorylation	K02133;K02133	GO:0000275//mitochondrial proton-transporting ATP synthase complex, catalytic sector F(1);GO:0045261//proton-transporting ATP synthase complex, catalytic core F(1);GO:0045262//plasma membrane proton-transporting ATP synthase complex, catalytic core F(1)	GO:0005524//ATP binding;GO:0016887//ATP hydrolysis activity;GO:0046933//proton-transporting ATP synthase activity, rotational mechanism	GO:0006754//ATP biosynthetic process;GO:0015986//ATP synthesis coupled proton transport;GO:0046034//ATP metabolic process;GO:1902600//proton transmembrane transport	--
Unigene0003290	1.193	0.926	0	0	0	0	0.234	0	0	2.623	2.262	0	0	0	0.692	0.997	0.933	0.533	4	3	0	0	0	0	1	0	0	8	7	0	0	0	2	3	3	2	--	PIN25409.1 putative serine/threonine protein kinase [Handroanthus impetiginosus]	-	-	-	-	-	GO:0004672//protein kinase activity;GO:0005524//ATP binding	GO:0006468//protein phosphorylation	--
Unigene0003291	5.018	4.329	5.914	3.065	2.364	4.453	6.463	6.041	4.212	4.073	5.568	3.37	6.068	7.02	4.574	9.125	10.092	6.829	84	70	96	54	36	82	138	103	68	62	86	55	89	102	66	137	162	128	--	KZN04184.1 hypothetical protein DCAR_005021 [Daucus carota subsp. sativus] [Daucus carota]	-	-	-	-	-	-	-	--
Unigene0003293	0.699	0.329	0.328	1.087	1.537	1.676	1.296	1.373	1.78	0.769	0.62	1.5	0.145	0.293	0.738	0.638	0.862	0.341	11	5	5	18	22	29	26	22	27	11	9	23	2	4	10	9	13	6	--	-	-	-	-	-	-	-	-	--
Unigene0003295	5.54	6.118	4.248	5.372	4.871	4.985	6.392	6.444	2.416	4.436	4.341	6.178	4.281	4.386	3.494	0.063	0.089	0.025	195	208	145	199	156	193	287	231	82	142	141	212	132	134	106	2	3	1	--	GER54214.1 transposon Tf2-6 polyprotein [Striga asiatica]	-	-	-	-	-	-	-	--
Unigene0003297	0.731	0.648	0	1.587	1.262	0	0	0.205	0.108	0	0.113	0.107	0.715	0.361	0.242	0.116	0.109	0.093	7	6	0	16	11	0	0	2	1	0	1	1	6	3	2	1	1	1	--	-	-	-	-	-	-	GO:0008270//zinc ion binding	-	--
Unigene0003298	8.589	9.173	6.137	7.968	8.499	7.215	5.479	6.043	5.447	4.809	4.789	4.556	4.889	3.766	5.885	13.7	10.297	12.202	381	393	264	372	343	352	310	273	233	194	196	197	190	145	225	545	438	606	At1g65750	XP_038687586.1 uncharacterized protein LOC119986972 [Tripterygium wilfordii]	-	-	-	-	-	GO:0003676//nucleic acid binding;GO:0003964//RNA-directed DNA polymerase activity;GO:0004523//RNA-DNA hybrid ribonuclease activity;GO:0008853//exodeoxyribonuclease III activity	GO:0000373//Group II intron splicing;GO:0006281//DNA repair	--
Unigene0003300	1.615	0.929	1.665	0.17	1.183	1.958	0.703	0.176	0.93	2.368	1.361	0.92	0.205	0.414	1.041	2.001	1.497	1.122	9	5	9	1	6	12	5	1	5	12	7	5	1	2	5	10	8	7	--	-	-	-	-	-	-	-	-	--
Unigene0003301	0.785	0.813	2.025	1.119	2.158	4.642	0.616	1.157	6.516	1.296	2.128	4.028	0	0	3.19	3.065	0	1.754	2	2	5	3	5	13	2	3	16	3	5	10	0	0	7	7	0	5	--	-	-	-	-	-	-	-	-	--
Unigene0003304	9.507	6.562	0.817	6.774	8.272	1.441	2.484	1.945	2.054	3.049	3.005	3.251	3.617	3.651	8.273	4.417	3.305	10.613	24	16	2	18	19	4	8	5	5	7	7	8	8	8	18	10	8	30	--	-	-	-	-	-	-	-	-	--
Unigene0003305	1.504	0	3.722	0.857	0.992	0.547	3.301	2.067	4.991	0.992	2.608	3.085	0	0	0	0	0	0	5	0	12	3	3	2	14	7	16	3	8	10	0	0	0	0	0	0	--	-	-	-	-	-	-	-	-	--
Unigene0003306	8.736	9.447	32.833	1.844	1.28	3.001	0	0	2.819	0	0.21	0.797	0	0	0.676	0	0	0	45	47	164	10	6	17	0	0	14	0	1	4	0	0	3	0	0	0	--	-	-	-	-	-	-	-	-	--
Unigene0003307	0	0	0	0	0	0	0	0	0	0	0	0	0	0	0	0.871	2.036	0.349	0	0	0	0	0	0	0	0	0	0	0	0	0	0	0	2	5	1	--	-	-	-	-	-	-	-	-	--
Unigene0003309	0.186	0.386	1.344	1.062	0	1.185	0	0.183	1.931	1.434	1.413	1.146	0.213	0	0.432	0	0	0	1	2	7	6	0	7	0	1	10	7	7	6	1	0	2	0	0	0	--	-	-	-	-	-	-	-	-	--
Unigene0003310	1.334	0.276	0.55	0.507	0	0.971	0.418	0.786	0.83	1.174	0.289	0.821	0	0.308	0.619	2.381	1.948	0.715	5	1	2	2	0	4	2	3	3	4	1	3	0	1	2	8	7	3	--	-	-	-	-	-	GO:0009376//HslUV protease complex	GO:0004176//ATP-dependent peptidase activity;GO:0005524//ATP binding	GO:0006508//proteolysis	--
Unigene0003312	0.438	4.079	1.354	0.832	2.406	0.398	0	0.43	0	0	0	0.449	2.498	2.522	0	1.952	0.913	4.692	1	9	3	2	5	1	0	1	0	0	0	1	5	5	0	4	2	12	--	-	-	-	-	-	-	-	-	--
Unigene0003315	16.776	18.159	2.359	1.449	1.886	0.347	0.598	0	0	0.419	0.207	0.587	2.394	3.075	0	0	0	0	88	92	12	8	9	2	4	0	0	2	1	3	11	14	0	0	0	0	--	-	-	-	-	-	-	-	-	--
Unigene0003316	327.906	343.099	249.321	671.434	773.629	285.03	493.688	485.706	715.878	543.168	548.79	480.91	312.697	293.841	387.783	422.956	449.981	495.929	3118	3151	2299	6720	6693	2981	5988	4704	6564	4697	4815	4458	2605	2425	3178	3607	4103	5280	AGP30	XP_011096313.1 non-classical arabinogalactan protein 31-like [Sesamum indicum]	-	-	-	-	-	-	-	--
Unigene0003317	0.539	0.781	0.556	1.536	0.592	0.392	0.93	1.799	0.335	0.593	1.986	0.663	0.246	0.373	0.751	0.12	0	0	5	7	5	15	5	4	11	17	3	5	17	6	2	3	6	1	0	0	--	GFQ03605.1 hypothetical protein PHJA_002504300 [Phtheirospermum japonicum]	-	-	-	-	-	-	-	--
Unigene0003319	1.88	2.134	1.376	1.786	0.933	1.103	1.378	1.131	1.446	0.8	0.92	2.115	1.592	1.886	0.774	7.639	7.208	8.935	31	34	22	31	14	20	29	19	23	12	14	34	23	27	11	113	114	165	--	-	-	-	-	-	-	-	-	--
Unigene0003322	1.87	1.291	0.643	3.257	1.028	0.85	2.443	2.754	0	3.085	2.027	0.959	0	0	2.17	2.085	0.325	0.278	6	4	2	11	3	3	10	9	0	9	6	3	0	0	6	6	1	1	--	-	-	-	-	-	-	-	-	--
Unigene0003324	137.026	141.345	106.13	180.046	185.102	176.318	256.79	255.375	201.73	282.272	262.441	194.128	261.643	273.328	305.147	118.832	118.238	132.789	1611	1605	1210	2228	1980	2280	3851	3058	2287	3018	2847	2225	2695	2789	3092	1253	1333	1748	COB	GER30683.1 COBRA protein [Striga asiatica]	-	-	-	-	GO:0031225//anchored component of membrane	-	GO:0010215//cellulose microfibril organization	--
Unigene0003332	1.007	1.564	2.077	3.348	1.107	0.458	3.158	1.483	1.044	2.768	2.183	0.516	0	0	2.337	0.561	0	1.349	2	3	4	7	2	1	8	3	2	5	4	1	0	0	4	1	0	3	--	-	-	-	-	-	-	-	-	--
Unigene0003339	0	0	1.486	0	0	1.048	0	0	0	0	0	0	0	0	0	0.964	0.902	0	0	0	5	0	0	4	0	0	0	0	0	0	0	0	0	3	3	0	--	KAG2626244.1 hypothetical protein PVAP13_3KG332627, partial [Panicum virgatum]	-	-	-	-	-	GO:0004386//helicase activity;GO:0005524//ATP binding	-	--
Unigene0003340	7.492	7.86	2.369	5.979	6.148	4.178	4.307	2.55	3.833	6.371	6.712	4.816	1.824	1.611	7.765	1.114	1.354	0.981	75	76	23	63	56	46	55	26	37	58	62	47	16	14	67	10	13	11	At3g19184	PIN15287.1 hypothetical protein CDL12_12072 [Handroanthus impetiginosus]	-	-	-	-	GO:0005575//cellular_component;GO:0005622//intracellular anatomical structure;GO:0005634//nucleus;GO:0043226//organelle;GO:0043227//membrane-bounded organelle;GO:0043229//intracellular organelle;GO:0043231//intracellular membrane-bounded organelle	GO:0003674//molecular_function;GO:0003676//nucleic acid binding;GO:0003677//DNA binding;GO:0005488//binding;GO:0097159//organic cyclic compound binding;GO:1901363//heterocyclic compound binding	GO:0006139//nucleobase-containing compound metabolic process;GO:0006351//transcription, DNA-templated;GO:0006355//regulation of transcription, DNA-templated;GO:0006725//cellular aromatic compound metabolic process;GO:0006807//nitrogen compound metabolic process;GO:0008150//biological_process;GO:0008152//metabolic process;GO:0009058//biosynthetic process;GO:0009059//macromolecule biosynthetic proc…	B3
Unigene0003341	1.245	1.547	0.514	0	0.274	1.132	4.099	1.956	0	1.369	1.079	2.81	2.842	1.721	0.289	0	0	0	5	6	2	0	1	5	21	8	0	5	4	11	10	6	1	0	0	0	--	-	-	-	-	-	-	-	-	--
Unigene0003347	0.856	0	0.294	0.813	0.313	0	1.118	0	1.183	0.314	0.309	0.293	4.231	2.3	0	2.226	2.676	3.056	3	0	1	3	1	0	5	0	4	1	1	1	13	7	0	7	9	12	--	-	-	-	-	-	-	-	-	--
Unigene0003349	5.991	11.343	7.414	8.294	8.278	9.96	5.234	5.714	5.503	13.552	12.058	9.306	6.838	4.931	13.903	11.261	7.497	12.077	35	64	42	51	44	64	39	34	31	72	65	53	35	25	70	59	42	79	--	GFP87188.1 bzip transcription factor 60 [Phtheirospermum japonicum]	-	-	-	-	-	-	-	--
Unigene0003353	1.534	1.985	0.633	2.259	2.276	0.837	1.924	1.807	0.557	1.434	2.494	1.102	2.539	1.326	2.314	0.257	1.04	0.685	20	25	8	31	27	12	32	24	7	17	30	14	29	15	26	3	13	10	--	PIM97351.1 hypothetical protein CDL12_30179 [Handroanthus impetiginosus]	-	-	-	-	-	-	-	--
Unigene0003355	1.091	1.506	3.875	1.497	1.332	3.637	2.091	2.499	2.514	2.399	1.314	1.989	0.138	0.279	2.25	1.892	2.402	2.057	9	12	31	13	10	33	22	21	20	18	10	16	1	2	16	14	19	19	--	PNY06182.1 ribonuclease H [Trifolium pratense]	-	-	-	-	-	-	-	--
Unigene0003356	0.439	1.249	2.376	1.668	1.447	1.496	0	0	1.251	0	0	0	1.503	1.643	0.127	0.856	0.572	1.862	4	11	21	16	12	15	0	0	11	0	0	0	12	13	1	7	5	19	--	ONM04508.1 Retrovirus-related Pol polyprotein LINE-1 [Zea mays]	-	-	-	-	-	-	-	--
Unigene0003361	0.737	0.848	0.887	0.584	0.945	1.08	1.316	1.286	1.359	0.18	0.133	2.016	2.383	2.123	0.048	2.785	3.032	2.852	18	20	21	15	21	29	41	32	32	4	3	48	51	45	1	61	71	78	--	XP_011102037.1 uncharacterized protein LOC105180082 [Sesamum indicum]	-	-	-	-	-	-	-	--
Unigene0003369	2.375	0.922	0.306	1.974	2.937	1.35	1.396	2.332	0.616	2.612	2.896	0.914	0.339	0.684	1.378	0.331	0.31	0	8	3	1	7	9	5	6	8	2	8	9	3	1	2	4	1	1	0	--	-	-	-	-	-	-	-	-	--
Unigene0003374	4.056	5.133	3.485	5.78	3.715	3.483	2.473	4.867	2.337	2.23	3.175	4.16	6.944	3.375	2.876	2.01	1.645	1.61	18	22	15	27	15	17	14	22	10	9	13	18	27	13	11	8	7	8	--	XP_042428549.1 uncharacterized protein LOC122015624 [Zingiber officinale]	-	-	-	-	-	GO:0003677//DNA binding	-	--
Unigene0003375	13.24	13.459	5.213	14.637	9.525	7.66	18.683	18.435	7.739	6.617	5.739	13.828	11.54	2.774	5.027	0.537	0.251	0.215	55	54	21	64	36	35	99	78	31	25	22	56	42	10	18	2	1	1	--	XP_042460891.1 uncharacterized protein LOC122044803 [Zingiber officinale]	-	-	-	-	-	GO:0003677//DNA binding	-	--
Unigene0003381	10.39	12.7	3.051	14.259	13.878	0.066	0.622	0.567	2.02	1.349	0.626	0.74	19.189	17.541	0	0.241	0.226	0.322	144	170	41	208	175	1	11	8	27	17	8	10	233	211	0	3	3	5	--	-	-	-	-	-	-	-	-	--
Unigene0003382	1.646	1.193	0.679	2.346	2.171	0.15	2.452	1.778	0	1.629	2.319	2.195	0	0	0.382	0.184	0	0	10	7	4	15	12	1	19	11	0	9	13	13	0	0	2	1	0	0	--	-	-	-	-	-	-	GO:0004386//helicase activity;GO:0005524//ATP binding	-	--
Unigene0003389	3.474	3.339	4.605	4.95	2.727	5.639	4.085	3.167	3.602	3.274	2.151	3.563	1.699	1.429	2.591	6.363	4.14	2.659	14	13	18	21	10	25	21	13	14	12	8	14	6	5	9	23	16	12	--	-	-	-	-	-	-	-	-	--
Unigene0003391	2.203	2.737	3.407	2.093	2.905	3.405	2.936	5.407	2.513	3.633	3.82	2.711	3.017	3.553	2.3	7.123	6.202	4.131	10	12	15	10	12	17	17	25	11	15	16	12	12	14	9	29	27	21	--	-	-	-	-	-	-	-	-	--
Unigene0003392	172.555	206.707	416.69	177.43	191.187	299.515	337.817	352.177	335.582	192.808	187.764	330.504	521.769	547.575	203.041	302.827	265.516	361.905	1981	2292	4639	2144	1997	3782	4947	4118	3715	2013	1989	3699	5248	5456	2009	3118	2923	4652	PER51	NP_001306621.1 peroxidase 73 precursor [Sesamum indicum]	Metabolism;Metabolism;Metabolism	Global and overview maps;Global and overview maps;Biosynthesis of other secondary metabolites	ko01100//Metabolic pathways;ko01110//Biosynthesis of secondary metabolites;ko00940//Phenylpropanoid biosynthesis	K00430;K00430;K00430	-	GO:0004601//peroxidase activity;GO:0020037//heme binding	GO:0006979//response to oxidative stress	--
Unigene0003398	27.103	30.066	39.661	22.439	22.838	40.718	24.384	25.977	32.524	12.063	10.211	27.007	18.267	17.101	6.14	8.059	10.229	11.181	210	225	298	183	161	347	241	205	243	85	73	204	124	115	41	56	76	97	--	-	-	-	-	-	-	-	-	--
Unigene0003416	3.276	2.979	6.345	3.948	3.777	5.449	5.263	4.472	3.729	1.757	2.598	7.378	0.091	0	2.782	0.267	0.25	0.143	41	36	77	52	43	75	84	57	45	20	30	90	1	0	30	3	3	2	--	PWA71915.1 hypothetical protein CTI12_AA275920 [Artemisia annua]	-	-	-	-	-	-	-	--
Unigene0003417	0.22	0	0.227	0.418	0.242	0.2	0.172	0	0.228	0	0.238	0.226	0	0	0.255	7.847	7.798	2.553	1	0	1	2	1	1	1	0	1	0	1	1	0	0	1	32	34	13	--	-	-	-	-	-	-	-	-	--
Unigene0003419	5.264	5.248	3.217	8.706	10.286	4.963	7.49	4.403	11.12	7.075	5.282	5.8	2.225	2.246	6.786	8.478	6.71	4.876	27	26	16	47	48	28	49	23	55	33	25	29	10	10	30	39	33	28	--	-	-	-	-	-	-	-	-	--
Unigene0003423	0	0	0	0	0	0	0	0	0	0	0	0	0	0	0	5.123	4.392	0.342	0	0	0	0	0	0	0	0	0	0	0	0	0	0	0	12	11	1	--	-	-	-	-	-	-	-	-	--
Unigene0003430	0	0	0	0.805	0.931	0	0.166	0	0	0.699	0.918	0.217	1.209	1.708	0	1.653	1.767	1.135	0	0	0	4	4	0	1	0	0	3	4	1	5	7	0	7	8	6	--	-	-	-	-	-	-	-	-	--
Unigene0003437	17.703	13.315	19.289	4.76	7.71	13.514	6.939	10.495	12.124	23.507	24.073	12.506	20.588	21.36	29.455	13.408	11.843	10.889	106	77	112	30	42	89	53	64	70	128	133	73	108	111	152	72	68	73	ATL64	GFQ03401.1 RING-H2 finger protein atl2 [Phtheirospermum japonicum]	-	-	-	-	GO:0000109//nucleotide-excision repair complex;GO:0005575//cellular_component;GO:0005680//anaphase-promoting complex;GO:0016020//membrane;GO:0016021//integral component of membrane;GO:0031224//intrinsic component of membrane	GO:0003674//molecular_function;GO:0003824//catalytic activity;GO:0004842//ubiquitin-protein transferase activity;GO:0005488//binding;GO:0008270//zinc ion binding;GO:0016740//transferase activity;GO:0019787//ubiquitin-like protein transferase activity;GO:0043167//ion binding;GO:0043169//cation binding;GO:0046872//metal ion binding;GO:0061630//ubiquitin protein ligase activity;GO:0061659//ubiquitin…	GO:0006289//nucleotide-excision repair;GO:0006464//cellular protein modification process;GO:0006508//proteolysis;GO:0006511//ubiquitin-dependent protein catabolic process;GO:0006807//nitrogen compound metabolic process;GO:0006950//response to stress;GO:0006952//defense response;GO:0008150//biological_process;GO:0008152//metabolic process;GO:0009056//catabolic process;GO:0009057//macromolecule cat…	--
Unigene0003438	5.154	4.625	2.835	1.143	3.399	2.343	1.347	2.193	3.207	4.534	7.821	2.996	7.06	7.325	7.974	0.958	1.433	3.222	30	26	16	7	18	15	10	13	18	24	42	17	36	37	40	5	8	21	--	PIN04572.1 Anaphase-promoting complex (APC), subunit 11 [Handroanthus impetiginosus]	-	-	-	-	GO:0005575//cellular_component;GO:0016020//membrane;GO:0016021//integral component of membrane;GO:0031224//intrinsic component of membrane	GO:0003674//molecular_function;GO:0003824//catalytic activity;GO:0004842//ubiquitin-protein transferase activity;GO:0005488//binding;GO:0016740//transferase activity;GO:0019787//ubiquitin-like protein transferase activity;GO:0043167//ion binding;GO:0043169//cation binding;GO:0046872//metal ion binding;GO:0061630//ubiquitin protein ligase activity;GO:0061659//ubiquitin-like protein ligase activity…	GO:0006464//cellular protein modification process;GO:0006508//proteolysis;GO:0006511//ubiquitin-dependent protein catabolic process;GO:0006807//nitrogen compound metabolic process;GO:0006950//response to stress;GO:0006952//defense response;GO:0008150//biological_process;GO:0008152//metabolic process;GO:0009056//catabolic process;GO:0009057//macromolecule catabolic process;GO:0009987//cellular pro…	--
Unigene0003439	0.537	0.278	0	0.765	0.885	0	0.421	0	0	0	0	0	1.226	1.856	0	0.299	0	0	2	1	0	3	3	0	2	0	0	0	0	0	4	6	0	1	0	0	ATL2	GFQ03401.1 RING-H2 finger protein atl2 [Phtheirospermum japonicum]	-	-	-	-	GO:0005575//cellular_component;GO:0016020//membrane;GO:0016021//integral component of membrane;GO:0031224//intrinsic component of membrane	GO:0003674//molecular_function;GO:0003824//catalytic activity;GO:0004842//ubiquitin-protein transferase activity;GO:0005488//binding;GO:0016740//transferase activity;GO:0019787//ubiquitin-like protein transferase activity;GO:0043167//ion binding;GO:0043169//cation binding;GO:0046872//metal ion binding;GO:0061630//ubiquitin protein ligase activity;GO:0061659//ubiquitin-like protein ligase activity…	GO:0006464//cellular protein modification process;GO:0006508//proteolysis;GO:0006511//ubiquitin-dependent protein catabolic process;GO:0006807//nitrogen compound metabolic process;GO:0006950//response to stress;GO:0006952//defense response;GO:0008150//biological_process;GO:0008152//metabolic process;GO:0009056//catabolic process;GO:0009057//macromolecule catabolic process;GO:0009987//cellular pro…	--
Unigene0003443	0	0	0	0	0	0	0	0	0	0	0	0	0	0	0	2.42	0.377	0	0	0	0	0	0	0	0	0	0	0	0	0	0	0	0	6	1	0	--	-	-	-	-	-	-	-	-	--
Unigene0003444	1.014	0.764	1.711	1.839	0.709	1.593	1.229	1.81	0.86	1.318	0.799	1.324	2.42	1.381	0.642	0.617	0.577	1.07	11	8	18	21	7	19	17	20	9	13	8	14	23	13	6	6	6	13	--	-	-	-	-	-	GO:0005576//extracellular region	GO:0005524//ATP binding;GO:0008289//lipid binding	GO:0006869//lipid transport;GO:0007059//chromosome segregation;GO:0007094//mitotic spindle assembly checkpoint signaling;GO:0030261//chromosome condensation	--
Unigene0003447	3.465	2.621	3.504	2.912	1.831	2.544	1.776	1.308	2.418	3.15	3.177	1.299	0.684	0.768	2.551	0.891	0.486	1.25	52	38	51	46	25	42	34	20	35	43	44	19	9	10	33	12	7	21	PCMP-E78	KAG8375540.1 hypothetical protein BUALT_Bualt10G0110400 [Buddleja alternifolia]	-	-	-	-	GO:0005575//cellular_component;GO:0005622//intracellular anatomical structure;GO:0005737//cytoplasm;GO:0005739//mitochondrion;GO:0043226//organelle;GO:0043227//membrane-bounded organelle;GO:0043229//intracellular organelle;GO:0043231//intracellular membrane-bounded organelle	GO:0003674//molecular_function;GO:0003676//nucleic acid binding;GO:0003723//RNA binding;GO:0003824//catalytic activity;GO:0004518//nuclease activity;GO:0004519//endonuclease activity;GO:0005488//binding;GO:0005515//protein binding;GO:0016787//hydrolase activity;GO:0016788//hydrolase activity, acting on ester bonds;GO:0045182//translation regulator activity;GO:0097159//organic cyclic compound bind…	GO:0000959//mitochondrial RNA metabolic process;GO:0006139//nucleobase-containing compound metabolic process;GO:0006417//regulation of translation;GO:0006725//cellular aromatic compound metabolic process;GO:0006807//nitrogen compound metabolic process;GO:0008150//biological_process;GO:0008152//metabolic process;GO:0009451//RNA modification;GO:0009987//cellular process;GO:0016070//RNA metabolic pr…	--
Unigene0003463	5.498	4.981	1.654	1.959	1.259	1.666	3.951	5.848	4.276	4.786	3.724	3.995	2.876	5.807	2.126	2.299	1.911	1.841	24	21	7	9	5	8	22	26	18	19	15	17	11	22	8	9	8	9	--	XP_020548583.1 EPIDERMAL PATTERNING FACTOR-like protein 8 [Sesamum indicum]	-	-	-	-	GO:0016021//integral component of membrane	GO:0016746//acyltransferase activity	GO:0006506//GPI anchor biosynthetic process	--
Unigene0003466	4.439	5.766	7.907	9.585	6.831	10.494	9.365	10.381	7.366	5.769	5.511	8.445	0.461	0.465	0.656	4.14	3.367	4.469	55	69	95	125	77	143	148	131	88	65	63	102	5	5	7	46	40	62	AtMg00310	XP_012847426.1 PREDICTED: uncharacterized protein LOC105967373 [Erythranthe guttata]	-	-	-	-	-	-	-	--
Unigene0003469	0.935	0.726	2.772	1.888	1.542	5.632	0.733	1.033	3.151	0.9	0.507	8.992	1.467	1.077	0.407	12.12	9.751	13.988	8	6	23	17	12	53	8	9	26	7	4	75	11	8	3	93	80	134	--	-	-	-	-	-	-	-	-	--
Unigene0003472	9.379	9.446	1.407	10.045	12.277	2.636	2.34	2.009	1.238	14.721	15.063	1.574	10.511	11.986	15.632	19.49	14.316	12.642	110	107	16	124	131	34	35	24	14	157	163	18	108	122	158	205	161	166	--	XP_022871547.1 uncharacterized protein LOC111390699 [Olea europaea var. sylvestris] [Olea europaea]	-	-	-	-	-	GO:0003676//nucleic acid binding;GO:0004523//RNA-DNA hybrid ribonuclease activity	-	--
Unigene0003481	2.94	3.949	0.819	4.303	5.152	2.167	3.8	4.68	3.708	2.708	2.067	3.015	3.627	5.126	1.752	1.152	0.746	1.064	37	48	10	57	59	30	61	60	45	31	24	37	40	56	19	13	9	15	HD3B	GER52393.1 hydroxyproline-rich glycoprotein family protein [Striga asiatica]	Organismal Systems	Environmental adaptation	ko04712//Circadian rhythm - plant	K12125	-	-	-	--
Unigene0003484	2.229	2.692	0	0	0	0.169	3.932	5.653	0	1.634	1.208	0.191	3.18	2.354	3.017	0	0.387	0.166	12	14	0	0	0	1	27	31	0	8	6	1	15	11	14	0	2	1	--	-	-	-	-	-	-	-	-	--
Unigene0003486	0.771	2.394	2.384	0.976	0.565	0.934	1.208	0.757	1.865	0.565	1.114	1.054	0	0	0.894	1.432	1.608	1.606	3	9	9	4	2	4	6	3	7	2	4	4	0	0	3	5	6	7	--	-	-	-	-	-	GO:0009522//photosystem I;GO:0009538//photosystem I reaction center	-	GO:0015979//photosynthesis	--
Unigene0003490	28.59	26.674	18.629	28.207	32.977	24.851	36.822	33.931	27.531	30.229	29.793	25.782	33.529	32.941	31.532	15.764	16.218	13.609	182	164	115	189	191	174	299	220	169	175	175	160	187	182	173	90	99	97	--	PIN21449.1 hypothetical protein CDL12_05873 [Handroanthus impetiginosus]	-	-	-	-	-	-	-	--
Unigene0003498	5.202	3.471	2.384	3.515	3.558	2.628	6.978	7.378	3.117	8.771	11.15	6.048	0.66	0.799	4.024	3.48	3.978	4.336	45	29	20	32	28	25	77	65	26	69	89	51	5	6	30	27	33	42	--	-	-	-	-	-	-	-	-	--
Unigene0003499	22.957	21.824	21.131	19.58	18.844	19.164	17.261	17.006	14.37	19.692	19.408	17.165	8.31	9.065	20.983	19.116	15.246	17.358	391	359	349	351	292	359	375	295	236	305	305	285	124	134	308	292	249	331	CCL5	XP_011099557.1 4-coumarate--CoA ligase-like 5 [Sesamum indicum]	Metabolism;Metabolism;Metabolism	Global and overview maps;Global and overview maps;Lipid metabolism	ko01100//Metabolic pathways;ko01110//Biosynthesis of secondary metabolites;ko00592//alpha-Linolenic acid metabolism	K10526;K10526;K10526	GO:0005575//cellular_component;GO:0005622//intracellular anatomical structure;GO:0005737//cytoplasm;GO:0005777//peroxisome;GO:0042579//microbody;GO:0043226//organelle;GO:0043227//membrane-bounded organelle;GO:0043229//intracellular organelle;GO:0043231//intracellular membrane-bounded organelle	GO:0000166//nucleotide binding;GO:0003674//molecular_function;GO:0003824//catalytic activity;GO:0003987//acetate-CoA ligase activity;GO:0004043//L-aminoadipate-semialdehyde dehydrogenase activity;GO:0005488//binding;GO:0005524//ATP binding;GO:0008668//(2,3-dihydroxybenzoyl)adenylate synthase activity;GO:0008756//o-succinylbenzoate-CoA ligase activity;GO:0016874//ligase activity;GO:0017076//purine…	GO:0006082//organic acid metabolic process;GO:0006950//response to stress;GO:0008150//biological_process;GO:0008152//metabolic process;GO:0009058//biosynthetic process;GO:0009234//menaquinone biosynthetic process;GO:0009611//response to wounding;GO:0009694//jasmonic acid metabolic process;GO:0009695//jasmonic acid biosynthetic process;GO:0009987//cellular process;GO:0010124//phenylacetate catabol…	--
Unigene0003503	70.618	70.403	74.563	56.086	54.261	71.139	93.38	93.112	58.321	105.436	101.077	71.243	209.716	205.192	180.287	146.118	147.469	133.212	1213	1168	1242	1014	848	1344	2046	1629	966	1647	1602	1193	3156	3059	2669	2251	2429	2562	LHT1	GFP84938.1 lysine histidine transporter 1 [Phtheirospermum japonicum]	-	-	-	-	-	-	-	--
Unigene0003520	0.283	1.174	0.292	0	0	0	0.222	0.835	0.882	0.623	0	0	0.647	1.306	0.658	0	0	0.253	1	4	1	0	0	0	1	3	3	2	0	0	2	4	2	0	0	1	--	-	-	-	-	-	-	-	-	--
Unigene0003521	1.383	0.716	0.357	1.15	0	0.472	1.627	1.188	0.538	0.57	1.874	0.887	1.579	1.992	1.605	0.193	0.361	0.772	8	4	2	7	0	3	12	7	3	3	10	5	8	10	8	1	2	5	--	-	-	-	-	-	-	-	-	--
Unigene0003525	0.961	0.995	6.443	0.913	0.528	1.748	0.754	2.831	0.498	0	0	0.986	0	0	2.231	2.143	1.504	1.288	2	2	13	2	1	4	2	6	1	0	0	2	0	0	4	4	3	3	--	-	-	-	-	-	-	-	-	--
Unigene0003526	0.416	0	0.858	0.395	0.914	0.378	0.978	1.225	0.431	0.686	0.901	1.067	1.424	1.438	0	0.464	0	0.557	2	0	4	2	4	2	6	6	2	3	4	5	6	6	0	2	0	3	--	XP_038973001.1 uncharacterized protein LOC120105023 [Phoenix dactylifera]	-	-	-	-	-	-	-	--
Unigene0003531	3.925	4.446	1.73	5.269	3.782	2.198	1.672	1.759	0.088	0	0.092	0.992	5.421	5.735	0.066	0.159	0.148	0.127	138	151	59	195	121	85	75	63	3	0	3	34	167	175	2	5	5	5	--	KZV46985.1 hypothetical protein F511_15782 [Dorcoceras hygrometricum]	-	-	-	-	-	GO:0003676//nucleic acid binding;GO:0008270//zinc ion binding	GO:0015074//DNA integration	--
Unigene0003533	1.375	0.712	1.417	0.653	1.511	2.187	1.886	1.35	0.713	1.134	1.49	2.82	2.353	3.563	1.196	0.766	0.358	0.307	4	2	4	2	4	7	7	4	2	3	4	8	6	9	3	2	1	1	--	-	-	-	-	-	-	-	-	--
Unigene0003534	1.951	2.147	1.635	3.708	2.681	2.218	2.773	4.071	1.391	1.073	1.851	1.501	5.151	5.34	2.406	0.272	0.127	0.654	16	17	13	32	20	20	29	34	11	8	14	12	37	38	17	2	1	6	--	-	-	-	-	-	-	-	-	--
Unigene0003541	0.158	1.145	1.955	0.45	0.695	1.293	0.867	0.62	0.164	0.869	1.712	1.134	0	0.364	1.833	1.057	0.659	1.834	1	7	12	3	4	9	7	4	1	5	10	7	0	2	10	6	4	13	--	-	-	-	-	-	-	-	-	--
Unigene0003544	0.32	0.332	3.634	0.609	1.409	4.37	2.512	1.258	3.987	3.875	2.083	3.944	0	0	0	3.215	1.337	4.292	1	1	11	2	4	15	10	4	12	11	6	12	0	0	0	9	4	15	--	-	-	-	-	-	-	-	-	--
Unigene0003548	25.97	25.577	16.33	16.249	18.797	28.795	18.373	23.632	24.961	32.04	19.908	25.34	14.46	7.298	23.518	12.006	22.459	20.366	41	39	25	27	27	50	37	38	38	46	29	39	20	10	32	17	34	36	--	-	-	-	-	-	-	-	-	--
Unigene0003550	10.738	10.896	11.295	13.263	12.747	7.811	10.439	10.754	7.573	11.572	12.802	10.134	4.658	4.702	7.974	9.818	9.631	9.783	50	49	51	65	54	40	62	51	34	49	55	46	19	19	32	41	43	51	--	-	-	-	-	-	-	-	GO:0031023//microtubule organizing center organization;GO:0051225//spindle assembly	--
Unigene0003555	0.296	0	0.305	0	0	0.807	1.74	3.777	0.46	0.163	0	2.732	1.52	1.705	0	0	0	0	2	0	2	0	0	6	15	26	3	1	0	18	9	10	0	0	0	0	--	-	-	-	-	-	-	-	-	--
Unigene0003556	2.561	3.978	3.081	2.569	3.597	3.881	4.127	3.632	3.394	2.66	4.164	3.941	2.111	1.967	2.476	4.442	3.858	5.465	18	27	21	19	23	30	37	26	23	17	27	27	13	12	15	28	26	43	--	-	-	-	-	-	-	-	-	--
Unigene0003557	15.887	18.004	23.148	24.931	27.365	36.003	23.423	22.893	33.853	7.562	8.909	17.837	16.961	15.3	8.987	4.318	1.896	1.129	201	220	284	332	315	501	378	295	413	87	104	220	188	168	98	49	23	16	At3g50280	XP_012858185.1 PREDICTED: uncharacterized acetyltransferase At3g50280 [Erythranthe guttata]	-	-	-	-	GO:0005575//cellular_component;GO:0005622//intracellular anatomical structure;GO:0005737//cytoplasm;GO:0005829//cytosol	GO:0003674//molecular_function;GO:0003824//catalytic activity;GO:0016740//transferase activity;GO:0016746//acyltransferase activity;GO:0016747//acyltransferase activity, transferring groups other than amino-acyl groups	GO:0000902//cell morphogenesis;GO:0000904//cell morphogenesis involved in differentiation;GO:0008150//biological_process;GO:0008152//metabolic process;GO:0009058//biosynthetic process;GO:0009059//macromolecule biosynthetic process;GO:0009653//anatomical structure morphogenesis;GO:0009888//tissue development;GO:0009987//cellular process;GO:0010026//trichome differentiation;GO:0010090//trichome mor…	--
Unigene0003558	25.553	22.429	21.474	39.931	51.643	21.637	25.534	24.265	48.332	18.117	19.179	35.288	46.144	46.492	16.284	19.306	21.716	18.053	335	284	273	551	616	312	427	324	611	216	232	451	530	529	184	227	273	265	DCR	GFP85064.1 bahd acyltransferase dcr [Phtheirospermum japonicum]	-	-	-	-	-	GO:0016747//acyltransferase activity, transferring groups other than amino-acyl groups	-	--
Unigene0003561	0.684	1.18	0	1.733	0.835	0	1.132	1.417	0	2.674	3.788	0.546	0.694	1.313	4.672	0	0	0	9	15	0	24	10	0	19	19	0	32	46	7	8	15	53	0	0	0	--	-	-	-	-	-	-	-	-	--
Unigene0003563	2.874	2.231	7.902	0.91	0.263	5.007	3.191	1.646	4.222	0	1.298	0.737	2.187	3.587	0	9.078	9.739	9.41	12	9	32	4	1	23	17	7	17	0	5	3	8	13	0	34	39	44	--	-	-	-	-	-	-	-	-	--
Unigene0003564	18.829	19.61	14.562	20.783	22.46	20.644	46.237	43.552	25.614	34.589	30.729	28.63	25.284	23.928	33.156	26.49	27.894	31.902	340	342	255	395	369	410	1065	801	446	568	512	504	400	375	516	429	483	645	--	GFP84944.1 putative ankyrin repeat protein rf_0381 [Phtheirospermum japonicum]	-	-	-	-	GO:0005575//cellular_component;GO:0005622//intracellular anatomical structure;GO:0005737//cytoplasm;GO:0005815//microtubule organizing center;GO:0005856//cytoskeleton;GO:0015630//microtubule cytoskeleton;GO:0043226//organelle;GO:0043228//non-membrane-bounded organelle;GO:0043229//intracellular organelle;GO:0043232//intracellular non-membrane-bounded organelle	GO:0003674//molecular_function;GO:0003824//catalytic activity;GO:0004842//ubiquitin-protein transferase activity;GO:0005488//binding;GO:0005515//protein binding;GO:0008270//zinc ion binding;GO:0016740//transferase activity;GO:0019787//ubiquitin-like protein transferase activity;GO:0043167//ion binding;GO:0043169//cation binding;GO:0046872//metal ion binding;GO:0046914//transition metal ion bindin…	GO:0006464//cellular protein modification process;GO:0006807//nitrogen compound metabolic process;GO:0007154//cell communication;GO:0007165//signal transduction;GO:0007166//cell surface receptor signaling pathway;GO:0007219//Notch signaling pathway;GO:0008150//biological_process;GO:0008152//metabolic process;GO:0009987//cellular process;GO:0016567//protein ubiquitination;GO:0019538//protein metab…	--
Unigene0003566	1.072	0.832	0.553	0.594	1.178	0.812	1.4	2.28	0.648	1.67	2.226	1.374	1.427	0.515	2.28	0.199	0.186	0.558	12	9	6	7	12	10	20	26	7	17	23	15	14	5	22	2	2	7	--	BAG72150.1 hypothetical protein [Lotus japonicus]	-	-	-	-	-	-	-	--
Unigene0003573	1.728	1.312	4.752	0.438	0.38	3.666	1.174	1.923	1.792	0.633	0.874	1.773	2.236	2.522	1.604	1.542	3.845	3.396	15	11	40	4	3	35	13	17	15	5	7	15	17	19	12	12	32	33	--	-	-	-	-	-	-	-	-	--
Unigene0003575	0.579	0.3	0.099	0.55	0.106	0.438	0.151	0.474	0.2	0.106	0.732	0	0.44	0.333	0.448	1.506	1.811	0.775	6	3	1	6	1	5	2	5	2	1	7	0	4	3	4	14	18	9	--	PLY80194.1 hypothetical protein LSAT_8X123281 [Lactuca sativa]	-	-	-	-	-	-	-	--
Unigene0003578	9.08	10.137	6.148	9.77	9.078	9.2	8.126	8.565	5.842	6.856	7.173	7.883	5.65	6.365	5.014	2.409	3.166	3.029	332	358	218	376	302	370	379	319	206	228	242	281	181	202	158	79	111	124	CIP111	GFQ00692.1 calmodulin-interacting protein 111 [Phtheirospermum japonicum]	-	-	-	-	GO:0000502//proteasome complex;GO:0005575//cellular_component;GO:0005622//intracellular anatomical structure;GO:0005737//cytoplasm;GO:0009368//endopeptidase Clp complex;GO:0009379//Holliday junction helicase complex;GO:0009507//chloroplast;GO:0009534//chloroplast thylakoid;GO:0009535//chloroplast thylakoid membrane;GO:0009536//plastid;GO:0009579//thylakoid;GO:0016020//membrane;GO:0031976//plastid…	GO:0000166//nucleotide binding;GO:0003674//molecular_function;GO:0003678//DNA helicase activity;GO:0003723//RNA binding;GO:0003724//RNA helicase activity;GO:0003824//catalytic activity;GO:0004176//ATP-dependent peptidase activity;GO:0004222//metalloendopeptidase activity;GO:0004252//serine-type endopeptidase activity;GO:0005198//structural molecule activity;GO:0005488//binding;GO:0005515//protein…	GO:0002949//tRNA threonylcarbamoyladenosine modification;GO:0006281//DNA repair;GO:0006310//DNA recombination;GO:0006400//tRNA modification;GO:0006508//proteolysis;GO:0009306//protein secretion;GO:0010498//proteasomal protein catabolic process;GO:0019941//modification-dependent protein catabolic process;GO:0030436//asexual sporulation;GO:0031412//gas vesicle organization;GO:0043335//protein unfol…	--
Unigene0003579	0	0.3	0.299	0.551	0	0.527	0.682	0	0	0	0.629	0	0	0	0	2.263	0.907	0.518	0	1	1	2	0	2	3	0	0	0	2	0	0	0	0	7	3	2	--	-	-	-	-	-	-	-	-	--
Unigene0003580	97.815	98.396	105.887	99.759	107	110.007	115.389	109.464	148.553	108.833	107.768	98.196	162.18	150.626	130.974	66.162	73	78.667	422	410	443	453	420	522	635	481	618	427	429	413	613	564	487	256	302	380	At2g47380	XP_011079230.1 probable cytochrome c oxidase subunit 5C-1 [Sesamum indicum]	-	-	-	-	-	-	-	--
Unigene0003586	2.927	3.409	0.545	5.832	5.228	0.998	1.849	2.395	0.337	0.76	0.485	2.002	2.645	1.639	0.566	1.088	2.205	1.815	72	81	13	151	117	27	58	60	8	17	11	48	57	35	12	24	52	50	--	PIN07779.1 hypothetical protein CDL12_19646 [Handroanthus impetiginosus]	-	-	-	-	GO:0005680//anaphase-promoting complex	-	GO:0030071//regulation of mitotic metaphase/anaphase transition;GO:0031145//anaphase-promoting complex-dependent catabolic process	--
Unigene0003587	4.526	4.686	1.954	2.1	1.966	1.531	5.693	3.513	1.637	4.629	4.905	2.483	6.367	4.729	5.984	8.449	7.134	10.058	43	43	18	21	17	16	69	34	15	40	43	23	53	39	49	72	65	107	Prim1	GFP93521.1 DNA primase small subunit [Phtheirospermum japonicum]	Genetic Information Processing	Replication and repair	ko03030//DNA replication	K02684	GO:0000228//nuclear chromosome;GO:0000428//DNA-directed RNA polymerase complex;GO:0000785//chromatin;GO:0005575//cellular_component;GO:0005622//intracellular anatomical structure;GO:0005634//nucleus;GO:0005654//nucleoplasm;GO:0005657//replication fork;GO:0005658//alpha DNA polymerase:primase complex;GO:0005694//chromosome;GO:0005737//cytoplasm;GO:0030880//RNA polymerase complex;GO:0030894//replis…	GO:0000166//nucleotide binding;GO:0003674//molecular_function;GO:0003676//nucleic acid binding;GO:0003677//DNA binding;GO:0003697//single-stranded DNA binding;GO:0003824//catalytic activity;GO:0003887//DNA-directed DNA polymerase activity;GO:0003896//DNA primase activity;GO:0003899//DNA-directed 5'-3' RNA polymerase activity;GO:0005488//binding;GO:0005524//ATP binding;GO:0016740//transferase acti…	GO:0000082//G1/S transition of mitotic cell cycle;GO:0000278//mitotic cell cycle;GO:0000723//telomere maintenance;GO:0006139//nucleobase-containing compound metabolic process;GO:0006259//DNA metabolic process;GO:0006260//DNA replication;GO:0006261//DNA-dependent DNA replication;GO:0006269//DNA replication, synthesis of RNA primer;GO:0006270//DNA replication initiation;GO:0006271//DNA strand elong…	--
Unigene0003592	0.32	0.331	1.319	0	0	2.034	0	0	0	3.515	1.039	0	0	0	1.854	0	0	0	1	1	4	0	0	7	0	0	0	10	3	0	0	0	5	0	0	0	--	-	-	-	-	-	-	-	-	--
Unigene0003593	4.188	9.067	9.031	5.788	5.859	7.616	4.477	2.617	5.133	4.187	6.602	5.858	3.911	1.316	7.068	14.434	15.088	13.602	11	23	23	16	14	22	15	7	13	10	16	15	9	3	16	34	38	40	--	-	-	-	-	-	-	-	-	--
Unigene0003595	1.479	1.531	1.299	1.145	1.626	0.897	2.362	2.367	1.42	0.181	1.009	0.506	3.252	3.85	1.144	1.405	1.028	1.027	27	27	23	22	27	18	55	44	25	3	17	9	52	61	18	23	18	21	ATJ72	GER38000.1 chaperone protein dnaJ [Striga asiatica]	-	-	-	-	-	-	-	--
Unigene0003597	2.958	4.352	2.889	4.437	4.106	1.415	2.563	2.445	2.421	3.937	3.543	1.756	0.888	1.435	3.612	1.562	2.597	1.251	19	27	18	30	24	10	21	16	15	23	21	11	5	8	20	9	16	9	--	-	-	-	-	-	-	-	-	--
Unigene0003598	5.546	6.562	1.021	8.844	6.748	4.322	2.64	2.139	4.108	1.742	2.146	4.063	0.678	1.597	0.919	0	0	0	28	32	5	47	31	24	17	11	20	8	10	20	3	7	4	0	0	0	--	-	-	-	-	-	-	-	-	--
Unigene0003603	0.587	0.811	0.202	0.372	0.646	0.89	1.075	0.961	0.203	0.861	0.424	0.402	2.011	1.354	1.363	0.218	0.408	0.35	3	4	1	2	3	5	7	5	1	4	2	2	9	6	6	1	2	2	--	-	-	-	-	-	-	-	-	--
Unigene0003606	4.351	4.046	3.194	3.433	2.188	3.419	4.567	5.43	2.447	0.324	0.959	1.437	11.363	10.111	0.342	5.344	4.306	5.137	59	53	42	49	27	51	79	75	32	4	12	19	135	119	4	65	56	78	--	-	-	-	-	-	-	-	-	--
Unigene0003608	10.717	11.435	3.988	14.603	12.968	7.926	9.121	9.492	6.933	6.631	7.068	6.993	8.566	7.628	5.78	4.458	3.315	4.713	327	337	118	469	360	266	355	295	204	184	199	208	229	202	152	122	97	161	INRPK1	GFP90544.1 receptor-like protein kinase [Phtheirospermum japonicum]	-	-	-	-	-	GO:0004672//protein kinase activity;GO:0005515//protein binding;GO:0005524//ATP binding	GO:0006468//protein phosphorylation	--
Unigene0003609	2.809	2.98	3.745	3.776	2.937	4.361	3.545	4.44	3.766	7.309	6.832	5.201	2.112	2.053	7.155	12.912	10.29	12.239	41	42	53	58	39	70	66	66	53	97	92	74	27	26	90	169	144	200	--	-	-	-	-	-	-	-	-	--
Unigene0003614	3.782	5.073	24.288	4.819	4.866	13.794	2.46	2.659	9.048	3.119	3.633	7.583	7.408	7.577	3.541	5.319	4.706	4.645	88	114	548	118	103	353	73	63	203	66	78	172	151	153	71	111	105	121	At5g50170	XP_011071944.1 C2 and GRAM domain-containing protein At5g50170 [Sesamum indicum]	-	-	-	-	GO:0005575//cellular_component;GO:0005622//intracellular anatomical structure;GO:0005737//cytoplasm;GO:0005783//endoplasmic reticulum;GO:0012505//endomembrane system;GO:0016020//membrane;GO:0016021//integral component of membrane;GO:0031224//intrinsic component of membrane;GO:0043226//organelle;GO:0043227//membrane-bounded organelle;GO:0043229//intracellular organelle;GO:0043231//intracellular me…	-	-	--
Unigene0003618	1.541	1.595	2.118	1.301	1.505	0.623	0.537	0.504	2.13	0.941	1.299	1.054	0.195	0	1.192	0.573	1.785	2.446	9	9	12	8	8	4	4	3	12	5	7	6	1	0	6	3	10	16	VQ4	XP_012830511.1 PREDICTED: VQ motif-containing protein 4-like [Erythranthe guttata]	-	-	-	-	-	-	-	--
Unigene0003619	1.514	0.348	0	0	0	0	2.77	3.634	0	0	0	0	5.377	7.366	0	0	0	0	9	2	0	0	0	0	21	22	0	0	0	0	28	38	0	0	0	0	--	-	-	-	-	-	-	-	-	--
Unigene0003620	1.134	0.235	3.041	1.508	2.493	2.062	2.845	1.336	2.823	0.998	1.229	2.327	0.518	0.523	0.263	2.276	3.075	2.431	5	1	13	7	10	10	16	6	12	4	5	10	2	2	1	9	13	12	--	-	-	-	-	-	-	-	-	--
Unigene0003621	1.016	1.052	0	2.252	0.372	0	0	0	0	0	0	0	1.159	1.56	0	0	0	0	3	3	0	7	1	0	0	0	0	0	0	0	3	4	0	0	0	0	--	-	-	-	-	-	-	-	-	--
Unigene0003622	9.228	6.37	10.351	5.691	5.872	5.888	4.823	3.815	5.541	7.299	7.72	4.484	2.402	3.358	11.083	9.928	9.961	13.447	57	38	62	37	33	40	38	24	33	41	44	27	13	18	59	55	59	93	At3g52640/At3g52650	KAB1211339.1 Nicastrin, partial [Morella rubra]	-	-	-	-	GO:0000323//lytic vacuole;GO:0005575//cellular_component;GO:0005622//intracellular anatomical structure;GO:0005737//cytoplasm;GO:0005764//lysosome;GO:0005765//lysosomal membrane;GO:0005766//primary lysosome;GO:0005768//endosome;GO:0005770//late endosome;GO:0005773//vacuole;GO:0005774//vacuolar membrane;GO:0005783//endoplasmic reticulum;GO:0005794//Golgi apparatus;GO:0005886//plasma membrane;GO:00…	GO:0003674//molecular_function;GO:0003824//catalytic activity;GO:0004175//endopeptidase activity;GO:0008233//peptidase activity;GO:0016787//hydrolase activity;GO:0140096//catalytic activity, acting on a protein	GO:0000003//reproduction;GO:0000902//cell morphogenesis;GO:0000904//cell morphogenesis involved in differentiation;GO:0001654//eye development;GO:0001745//compound eye morphogenesis;GO:0001751//compound eye photoreceptor cell differentiation;GO:0001754//eye photoreceptor cell differentiation;GO:0001775//cell activation;GO:0002252//immune effector process;GO:0002262//myeloid cell homeostasis;GO:00…	--
Unigene0003623	3.105	3.214	0.582	3.218	2.792	1.54	1.549	1.94	0.878	0.621	0.612	2.027	1.933	1.951	0.982	0	0	0	11	11	2	12	9	6	7	7	3	2	2	7	6	6	3	0	0	0	--	-	-	-	-	-	-	-	-	--
Unigene0003627	0	0	0	0	0	0.587	1.012	0.317	0	0	0	0	0.737	1.487	0.374	0	0	0	0	0	0	0	0	2	4	1	0	0	0	0	2	4	1	0	0	0	--	PNX94494.1 ribonuclease H, partial [Trifolium pratense]	-	-	-	-	-	-	-	--
Unigene0003629	7.259	11.274	5.045	2.999	4.163	3.3	2.474	2.324	1.473	2.256	4.618	0.971	0.54	0.909	1.831	0	0.329	0.846	46	69	31	20	24	23	20	15	9	13	27	6	3	5	10	0	2	6	GRF1	XP_011074333.2 growth-regulating factor 6 [Sesamum indicum]	-	-	-	-	GO:0005634//nucleus	GO:0005524//ATP binding	GO:0006355//regulation of transcription, DNA-templated	--
Unigene0003630	18.788	22.524	20.012	20.551	18.205	15.958	10.756	12.864	8.46	8.699	6.832	16.229	19.611	21.648	6.31	4.548	2.965	2.76	152	176	157	175	134	142	111	106	66	64	51	128	139	152	44	33	23	25	--	-	-	-	-	-	-	-	-	--
Unigene0003631	4.302	3.986	4.437	0	0	2.059	1.243	2.001	0.47	0	0	0	0.775	1.044	0	0	0	0	19	17	19	0	0	10	7	9	2	0	0	0	3	4	0	0	0	0	--	-	-	-	-	-	-	-	-	--
Unigene0003632	11.782	12.55	13.449	0.599	0.746	5.731	3.345	3.094	0.251	0	0.105	0.547	4.04	4.078	0.056	0	0.101	0	243	250	269	13	14	130	88	65	5	0	2	11	73	73	1	0	2	0	--	XP_024636060.1 uncharacterized protein LOC112420516 [Medicago truncatula]	-	-	-	-	-	GO:0003676//nucleic acid binding;GO:0004523//RNA-DNA hybrid ribonuclease activity	-	--
Unigene0003636	7.629	6.188	17.308	5.919	7.547	8.324	5.084	6.866	9.758	5.593	6.89	9.13	13.497	15.529	7.524	30.907	29.172	31.116	60	47	132	49	54	72	51	55	74	40	50	70	93	106	51	218	220	274	At3g10130	XP_011094955.1 heme-binding-like protein At3g10130, chloroplastic [Sesamum indicum]	-	-	-	-	-	-	-	--
Unigene0003640	0.372	0.513	0.383	0.353	0.954	0.789	0.583	0.852	0.257	0	0	1.144	0	0	0.288	0	0.129	0	3	4	3	3	7	7	6	7	2	0	0	9	0	0	2	0	1	0	--	-	-	-	-	-	-	-	-	--
Unigene0003645	2.394	1.999	1.194	1.027	0.849	1.825	3.995	3.563	1.522	1.698	1.674	2.535	3.878	4.36	3.584	0.344	0.966	0.552	31	25	15	14	10	26	66	47	19	20	20	32	44	49	40	4	12	8	--	XP_039131865.1 uncharacterized protein LOC120268606 [Dioscorea cayenensis subsp. rotundata] [Dioscorea cayenensis]	-	-	-	-	-	-	-	--
Unigene0003652	0	0	0	0	0	0	0	0	0	0.609	0	0	0	0	0	1.545	0.578	1.98	0	0	0	0	0	0	0	0	0	2	0	0	0	0	0	5	2	8	--	-	-	-	-	-	-	-	-	--
Unigene0003656	0.777	1.041	0.659	0.651	0.602	1.038	1.934	1.032	0.9	0.753	0.545	1.265	0.939	1.421	0.848	0.968	0.381	0.408	17	22	14	15	12	25	54	23	19	15	11	27	18	27	16	19	8	10	Tf2-11	PWA91318.1 Ty3/gypsy retrotransposon protein [Artemisia annua]	-	-	-	-	-	-	GO:0015074//DNA integration	--
Unigene0003658	0	0	0.598	0	0	0.264	0.227	1.993	0	0.319	0.943	2.082	0.993	0	0.336	1.293	0	0.259	0	0	2	0	0	1	1	7	0	1	3	7	3	0	1	4	0	1	--	-	-	-	-	-	-	-	-	--
Unigene0003661	0	0	0	0	0	0	0	0	0	0.31	0	0	0	0	0	1.573	0.883	0	0	0	0	0	0	0	0	0	0	1	0	0	0	0	0	5	3	0	--	-	-	-	-	-	-	-	-	--
Unigene0003662	7.256	6.028	9.658	3.768	7.605	6.521	5.226	5.053	5.775	6.866	6.493	6.578	6.26	4.667	6.951	11.854	15.047	12.434	86	69	111	47	82	85	79	61	66	74	71	76	65	48	71	126	171	165	AGDP1	GFP93584.1 hypothetical protein PHJA_001502800 [Phtheirospermum japonicum]	-	-	-	-	-	-	-	--
Unigene0003664	0	0	0	0.963	1.856	1.842	0.265	0	2.101	0	0	0	0	0	0	0	0	0	0	0	0	3	5	6	1	0	6	0	0	0	0	0	0	0	0	0	--	-	-	-	-	-	-	-	-	--
Unigene0003666	36.867	37.757	32.646	34.266	42.283	30.605	31.102	43.279	24.104	32.168	39.956	27.541	12.807	18.931	28.828	24.128	24.656	31.854	92	91	79	90	96	84	99	110	58	73	92	67	28	41	62	54	59	89	--	-	-	-	-	-	-	-	-	--
Unigene0003668	10.396	10.58	19.553	8.362	7.791	6.928	4.584	4.93	3.92	4.157	4.865	5.15	0.202	0.204	4.523	1.12	1.109	1.055	176	173	321	149	120	129	99	85	64	64	76	85	3	3	66	17	18	20	--	CAA3002712.1 late embryogenesis abundant -like, partial [Olea europaea subsp. europaea] [Olea europaea]	-	-	-	-	-	-	GO:0009415//response to water	--
Unigene0003670	3.1	2.497	2.842	1.636	4.544	3.445	6.482	7.779	5.716	4.924	5.6	3.534	1.966	3.572	5.996	5.377	3.952	2.154	9	7	8	5	12	11	24	23	16	13	15	10	5	9	15	14	11	7	--	-	-	-	-	-	-	-	-	--
Unigene0003676	2.313	3.403	2.762	2.66	1.74	2.767	3.054	3.227	0.631	3.213	3.826	2.747	1.251	0.982	1.978	4.208	1.777	1.631	19	27	22	23	13	25	32	27	5	24	29	22	9	7	14	31	14	15	KIN14N	QDZ23975.1 hypothetical protein A3770_12p64930 [Chloropicon primus]	-	-	-	-	-	GO:0005524//ATP binding;GO:0008017//microtubule binding	GO:0007018//microtubule-based movement	--
Unigene0003680	5.416	4.641	4.622	4.791	4.721	4.245	3.953	4.951	6.004	4.929	4.453	8.237	1.705	3.012	2.167	12.494	7.595	3.836	29	24	24	27	23	25	27	27	31	24	22	43	8	14	10	60	39	23	--	-	-	-	-	-	-	-	-	--
Unigene0003683	13.313	13.412	3.71	13.162	13.644	6.543	15.092	13.778	4.478	8.507	6.824	5.721	22.178	25.29	2.505	9.428	5.816	10.123	74	72	20	77	69	40	107	78	24	43	35	31	108	122	12	47	31	63	--	-	-	-	-	-	-	-	-	--
Unigene0003685	0.486	0.805	0.702	0	0	0.354	1.219	1.05	0.101	0.748	0.421	0	1.442	2.576	1.917	2.493	3.041	3.212	5	8	7	0	0	4	16	11	1	7	4	0	13	23	17	23	30	37	--	-	-	-	-	-	-	-	-	--
Unigene0003702	4.157	4.91	0.469	10.677	9.424	1.181	12.375	12.628	0.674	8.214	8.307	9.062	0	0	0.075	4.346	5.013	6.382	64	73	7	173	132	20	243	198	10	115	118	136	0	0	1	60	74	110	--	-	-	-	-	-	GO:0005885//Arp2/3 protein complex;GO:0015629//actin cytoskeleton	-	GO:0030833//regulation of actin filament polymerization;GO:0034314//Arp2/3 complex-mediated actin nucleation	--
Unigene0003707	0	0	0.529	0	0	2.332	0.402	0	0.532	0.564	0	0	0	0	0	2.287	1.07	0.458	0	0	1	0	0	5	1	0	1	1	0	0	0	0	0	4	2	1	--	-	-	-	-	-	-	-	-	--
Unigene0003715	1.176	1.549	2.315	3.453	2.819	0.68	2.262	1.679	2.328	1.998	2.201	2.302	7.198	6.527	2.604	2.383	1.115	1.814	11	14	21	34	24	7	27	16	21	17	19	21	59	53	21	20	10	19	--	-	-	-	-	-	-	-	-	--
Unigene0003718	1.404	1.817	3.74	1.223	2.186	1.276	2.201	2.297	0.485	2.058	1.268	0.96	0.401	0.539	2.172	0.652	1.098	1.358	12	15	31	11	17	12	24	20	4	16	10	8	3	4	16	5	9	13	--	-	-	-	-	-	-	-	-	--
Unigene0003720	1.867	1.852	1.685	0.517	1.111	1.273	0.915	1.527	0.887	1.967	0.674	0.638	0.533	0.538	0.632	2.689	1.217	2.154	24	23	21	7	13	18	15	20	11	23	8	8	6	6	7	31	15	31	--	GER39319.1 40S ribosomal protein S24 [Striga asiatica]	-	-	-	-	-	GO:0003676//nucleic acid binding;GO:0004523//RNA-DNA hybrid ribonuclease activity	-	--
Unigene0003721	8.299	8.392	9.509	9.222	9.655	8.517	9.931	10.722	12.583	15.104	13.887	10.206	8.088	7.438	17.964	16.993	17.31	18.856	171	167	190	200	181	193	261	225	250	283	264	205	146	133	319	314	342	435	APC4	XP_012846185.1 PREDICTED: anaphase-promoting complex subunit 4 [Erythranthe guttata]	Genetic Information Processing	Folding, sorting and degradation	ko04120//Ubiquitin mediated proteolysis	K03351	GO:0000151//ubiquitin ligase complex;GO:0000152//nuclear ubiquitin ligase complex;GO:0005575//cellular_component;GO:0005622//intracellular anatomical structure;GO:0005634//nucleus;GO:0005654//nucleoplasm;GO:0005680//anaphase-promoting complex;GO:0005737//cytoplasm;GO:0005829//cytosol;GO:0031461//cullin-RING ubiquitin ligase complex;GO:0031974//membrane-enclosed lumen;GO:0031981//nuclear lumen;GO:…	GO:0003674//molecular_function;GO:0003824//catalytic activity;GO:0004842//ubiquitin-protein transferase activity;GO:0005488//binding;GO:0005515//protein binding;GO:0016740//transferase activity;GO:0019787//ubiquitin-like protein transferase activity;GO:0019899//enzyme binding;GO:0019902//phosphatase binding;GO:0019903//protein phosphatase binding;GO:0140096//catalytic activity, acting on a protein	GO:0000003//reproduction;GO:0000209//protein polyubiquitination;GO:0003006//developmental process involved in reproduction;GO:0006464//cellular protein modification process;GO:0006508//proteolysis;GO:0006511//ubiquitin-dependent protein catabolic process;GO:0006807//nitrogen compound metabolic process;GO:0007049//cell cycle;GO:0007088//regulation of mitotic nuclear division;GO:0007275//multicellu…	--
Unigene0003724	16.138	19.014	5.021	19.298	13.456	5.692	13.088	13.523	4.761	9.179	8.745	7.563	32.553	35.425	5.327	8.687	7.979	7.455	116	132	35	146	88	45	120	99	33	60	58	53	205	221	33	56	55	60	--	-	-	-	-	-	-	-	-	--
Unigene0003725	4.376	1.866	2.123	5.38	0.849	4.915	3.027	2.022	6.94	5.661	8.648	3.96	1.469	0.89	3.285	3.157	1.879	2.299	17	7	8	22	3	21	15	8	26	20	31	15	5	3	11	11	7	10	--	-	-	-	-	-	-	-	-	--
Unigene0003728	1.406	1.456	3.792	1.438	0.357	1.573	0.848	0.319	1.458	3.449	4.102	0.222	2.098	2.243	3.764	3.135	3.496	2.704	13	13	34	14	3	16	10	3	13	29	35	2	17	18	30	26	31	28	--	-	-	-	-	-	-	-	-	--
Unigene0003729	52.892	51.624	43.599	42.89	42.212	49.008	39.22	43.661	21.661	24.635	25.375	36.458	27.494	31.441	24.821	10.893	14.404	9.177	314	296	251	268	228	320	297	264	124	133	139	211	143	162	127	58	82	61	--	GFP83838.1 cyclin-t1-4 [Phtheirospermum japonicum]	-	-	-	-	-	-	-	--
Unigene0003731	3.014	3.121	5.181	1.527	3.092	1.462	3.938	2.565	2.084	1.326	2.178	3.092	4.129	3.936	0.699	4.481	3.143	3.231	15	15	25	8	14	8	25	13	10	6	10	15	18	17	3	20	15	18	--	-	-	-	-	-	-	-	-	--
Unigene0003735	4.941	3.846	4.329	4.482	3.634	2.905	11.213	11.781	15.68	9.109	8.173	12.346	6.106	3.767	9.138	17.231	20.416	13.802	133	100	113	127	89	86	385	323	407	223	203	324	144	88	212	416	527	416	Bp10	PIN05245.1 Multicopper oxidase [Handroanthus impetiginosus]	Metabolism;Metabolism	Global and overview maps;Carbohydrate metabolism	ko01100//Metabolic pathways;ko00053//Ascorbate and aldarate metabolism	K00423;K00423	-	GO:0005375//copper ion transmembrane transporter activity;GO:0005507//copper ion binding;GO:0016491//oxidoreductase activity	GO:0006825//copper ion transport	--
Unigene0003741	0.315	1.467	2.76	0.598	1.557	3.865	0.864	1.082	2.612	1.385	1.365	0.969	0	0	0	0	0	0	2	9	17	4	9	27	7	7	16	8	8	6	0	0	0	0	0	0	--	-	-	-	-	-	-	-	-	--
Unigene0003742	0.869	0.75	0.747	0.138	0.159	0.527	0.454	1.138	0.601	0.478	0.314	0.594	1.819	1.168	0.504	0.484	0.302	0.259	6	5	5	1	1	4	4	8	4	3	2	4	11	7	3	3	2	2	--	-	-	-	-	-	-	-	-	--
Unigene0003744	11.76	10.724	1.113	19.578	18.262	0.294	32.479	31.567	0.448	24.676	26.659	30.545	0.369	0.124	0.376	0.12	0.563	0.289	109	96	10	191	154	3	384	298	4	208	228	276	3	1	3	1	5	3	AGO4A	GFP87837.1 protein argonaute 4a [Phtheirospermum japonicum]	-	-	-	-	-	GO:0003676//nucleic acid binding;GO:0005515//protein binding	-	--
Unigene0003745	7.083	6.188	5.364	5.573	2.919	3.32	3.644	3.803	1.148	3.407	2.879	1.022	12.379	13.899	2.697	0.864	0.808	0.89	64	54	47	53	24	33	42	35	10	28	24	9	98	109	21	7	7	9	--	-	-	-	-	-	-	-	-	--
Unigene0003747	9.818	10.772	6.498	4.037	4.188	6.129	12.752	11.366	4.407	10.474	12.387	10.823	6.858	11.143	12.582	7.026	9.627	6.806	67	71	43	29	26	46	111	79	29	65	78	72	41	66	74	43	63	52	AGO16	GER34610.1 argonaute family protein [Striga asiatica]	-	-	-	-	-	-	-	--
Unigene0003754	11.686	10.947	14.346	7.666	13.456	8.095	4.581	3.825	10.676	0.306	0.302	3.425	12.704	13.465	0	32.265	23.793	25.844	42	38	50	29	44	32	21	14	37	1	1	12	40	42	0	104	82	104	AGO4	GFP87837.1 protein argonaute 4a [Phtheirospermum japonicum]	-	-	-	-	-	GO:0003676//nucleic acid binding;GO:0005515//protein binding	-	--
Unigene0003756	228.764	258.643	264.172	152.141	148.951	152.087	100.493	103.584	125.726	79.711	79.504	68.715	112.268	104.988	35.167	30.996	25.769	28.535	2370	2588	2654	1659	1404	1733	1328	1093	1256	751	760	694	1019	944	314	288	256	331	At3g28050	GFP98906.1 wat1-related protein at3g28050 [Phtheirospermum japonicum]	-	-	-	-	GO:0005575//cellular_component;GO:0005622//intracellular anatomical structure;GO:0005737//cytoplasm;GO:0005886//plasma membrane;GO:0005887//integral component of plasma membrane;GO:0005938//cell cortex;GO:0016020//membrane;GO:0016021//integral component of membrane;GO:0031224//intrinsic component of membrane;GO:0031226//intrinsic component of plasma membrane;GO:0071944//cell periphery;GO:0099568/…	GO:0003674//molecular_function;GO:0005215//transporter activity;GO:0022857//transmembrane transporter activity	GO:0006810//transport;GO:0007154//cell communication;GO:0007165//signal transduction;GO:0008150//biological_process;GO:0009719//response to endogenous stimulus;GO:0009725//response to hormone;GO:0009733//response to auxin;GO:0009734//auxin-activated signaling pathway;GO:0009755//hormone-mediated signaling pathway;GO:0009987//cellular process;GO:0010033//response to organic substance;GO:0023052//s…	--
Unigene0003766	0	1.626	0	10.447	0	0	0.308	0	0.815	0	0	0	0	0	0	0	0	0	0	4	0	28	0	0	1	0	2	0	0	0	0	0	0	0	0	0	RPS25	KQK02321.1 hypothetical protein BRADI_2g00800v3 [Brachypodium distachyon]	Genetic Information Processing	Translation	ko03010//Ribosome	K02975	GO:0000276//mitochondrial proton-transporting ATP synthase complex, coupling factor F(o)	GO:0003700//DNA-binding transcription factor activity;GO:0015078//proton transmembrane transporter activity	GO:0006355//regulation of transcription, DNA-templated;GO:0015986//ATP synthesis coupled proton transport	--
Unigene0003767	0	0	0	0.307	0	1.47	0.761	0	4.696	0	3.505	6.303	0	0	7.13	0	1.012	0	0	0	0	1	0	5	3	0	14	0	10	19	0	0	19	0	3	0	rps25	XP_005705472.1 40S ribosomal protein S25e [Galdieria sulphuraria]	Genetic Information Processing	Translation	ko03010//Ribosome	K02975	-	-	-	--
Unigene0003771	0.622	0.644	0	0	0	0	1.95	0.305	0	0	0	0	2.84	2.866	0	0	0	0	2	2	0	0	0	0	8	1	0	0	0	0	8	8	0	0	0	0	--	-	-	-	-	-	-	-	-	--
Unigene0003772	0.194	0	0.2	0	0	0.529	0.608	1.332	0.402	0.426	0.21	0.795	0.443	0.223	0.45	0.216	0.809	0.519	1	0	1	0	0	3	4	7	2	2	1	4	2	1	2	1	4	3	--	-	-	-	-	-	-	-	-	--
Unigene0003775	10.786	11.689	5.228	14.996	15.886	7.126	4.735	6.672	5.556	1.977	2.455	6.675	5.745	5.675	0	3.007	2.4	3.468	300	314	141	439	402	218	168	189	149	50	63	181	140	137	0	75	64	108	--	-	-	-	-	-	GO:0019028//viral capsid;GO:0019031//viral envelope	GO:0005198//structural molecule activity;GO:0005524//ATP binding	GO:0007059//chromosome segregation;GO:0030261//chromosome condensation	--
Unigene0003778	1.33	0.648	1.694	2.23	1.978	1.992	2.576	2.611	2.353	0	0.424	4.494	1.25	1.713	0	0.087	0	0.279	17	8	21	30	23	28	42	34	29	0	5	56	14	19	0	1	0	4	RE1	CAA2995030.1 Retrovirus-related Pol poly from transposon TNT 1-94 [Olea europaea subsp. europaea] [Olea europaea]	-	-	-	-	-	-	-	--
Unigene0003782	1.123	1.412	0.662	1.143	1.322	1.094	0.817	0.945	1.58	1.499	1.651	0.905	0.458	0.647	1.489	0.805	0.669	0.788	14	17	8	15	15	15	13	12	19	17	19	11	5	7	16	9	8	11	--	-	-	-	-	-	-	-	-	--
Unigene0003784	0.428	0.775	1.875	0.508	0.47	0.973	0	0.315	0.666	0.588	0.811	1.865	0	0.246	0.372	0.596	1.115	1.051	4	7	17	5	4	10	0	3	6	5	7	17	0	2	3	5	10	11	--	XP_021827285.1 uncharacterized protein LOC110767928 [Prunus avium]	-	-	-	-	-	-	-	--
Unigene0003788	0.563	0.777	0.773	2.138	1.443	0.17	0.294	0.552	1.167	1.031	0	1.346	0.856	0.648	0.653	0.627	0.196	0	3	4	4	12	7	1	2	3	6	5	0	7	4	3	3	3	1	0	--	-	-	-	-	-	-	-	-	--
Unigene0003791	15.078	15.054	17.353	10.232	15.388	15.789	13.826	14.936	17.312	17.172	22.469	15.328	9.373	9.617	19.681	12.309	13.478	12.745	112	108	125	80	104	129	131	113	124	116	154	111	61	62	126	82	96	106	dph3	XP_011092751.1 diphthamide biosynthesis protein 3-like [Sesamum indicum]	-	-	-	-	GO:0005575//cellular_component;GO:0005622//intracellular anatomical structure;GO:0005634//nucleus;GO:0005654//nucleoplasm;GO:0005737//cytoplasm;GO:0005829//cytosol;GO:0031974//membrane-enclosed lumen;GO:0031981//nuclear lumen;GO:0043226//organelle;GO:0043227//membrane-bounded organelle;GO:0043229//intracellular organelle;GO:0043231//intracellular membrane-bounded organelle;GO:0043233//organelle l…	GO:0003674//molecular_function;GO:0003824//catalytic activity;GO:0005488//binding;GO:0005506//iron ion binding;GO:0008270//zinc ion binding;GO:0009055//electron transfer activity;GO:0016491//oxidoreductase activity;GO:0043167//ion binding;GO:0043169//cation binding;GO:0046872//metal ion binding;GO:0046914//transition metal ion binding	GO:0002097//tRNA wobble base modification;GO:0002098//tRNA wobble uridine modification;GO:0002791//regulation of peptide secretion;GO:0002792//negative regulation of peptide secretion;GO:0006091//generation of precursor metabolites and energy;GO:0006139//nucleobase-containing compound metabolic process;GO:0006396//RNA processing;GO:0006399//tRNA metabolic process;GO:0006400//tRNA modification;GO:…	--
Unigene0003792	0.771	0.798	1.06	1.22	0	0.234	0.604	1.009	0.266	0.565	0	1.581	0	0	0	1.432	1.072	1.377	3	3	4	5	0	1	3	4	1	2	0	6	0	0	0	5	4	6	--	-	-	-	-	-	-	-	-	--
Unigene0003793	3.895	4.033	4.4	3.348	4.078	2.867	2.618	1.093	1.924	0	0.201	5.328	1.906	2.137	0	1.241	1.741	2.319	21	21	23	19	20	17	18	6	10	0	1	28	9	10	0	6	9	14	GLOX	KAF5757770.1 putative galactose oxidase [Helianthus annuus]	-	-	-	-	-	-	-	--
Unigene0003796	2.049	2.346	2.849	3.598	2.798	3.697	4.721	4.724	3.444	2.901	1.918	3.184	4.641	5.15	1.333	3.876	2.946	3.937	66	73	89	122	82	131	194	155	107	85	57	100	131	144	37	112	91	142	--	PWA91946.1 reverse transcriptase domain-containing protein [Artemisia annua]	-	-	-	-	-	-	-	--
Unigene0003797	2.2	2.278	4.963	1.747	1.851	7.204	1.536	1.772	5.205	2.117	2.496	2.715	4.473	4.555	2.433	2.261	1.757	1.259	128	128	280	107	98	461	114	105	292	112	134	154	228	230	122	118	98	82	--	PWA93797.1 DNA helicase [Artemisia annua]	-	-	-	-	-	GO:0003678//DNA helicase activity	GO:0000723//telomere maintenance;GO:0006281//DNA repair	--
Unigene0003799	1.693	2.454	0	1.93	1.861	0	0	0	0	0	0.367	0	3.864	4.291	0.393	0.755	0	0	5	7	0	6	5	0	0	0	0	0	1	0	10	11	1	2	0	0	--	-	-	-	-	-	-	-	-	--
Unigene0003800	0	0.248	0	0.454	0.351	0	0.938	2.035	0	6.926	11.06	16.929	0.819	1.654	0.093	0.267	0.166	2.919	0	3	0	6	4	0	15	26	0	79	128	207	9	18	1	3	2	41	GLB3	XP_017217160.1 PREDICTED: uncharacterized protein LOC108194727 [Daucus carota subsp. sativus] [Daucus carota]	-	-	-	-	-	-	-	--
Unigene0003803	20.962	21.747	17.446	13.016	11.52	18.458	11.161	11.79	11.811	11.48	11.94	12.317	7.206	8.178	7.325	2.439	1.678	2.359	508	509	410	332	254	492	345	291	276	253	267	291	153	172	153	53	39	64	SUVR2	PIN10106.1 histone H3 (Lys9) methyltransferase SUV39H1/Clr4, required for transcriptional silencing [Handroanthus impetiginosus]	-	-	-	-	GO:0005634//nucleus	GO:0005515//protein binding;GO:0008270//zinc ion binding;GO:0018024//histone-lysine N-methyltransferase activity	GO:0034968//histone lysine methylation	--
Unigene0003805	2.596	2.804	1.629	2.68	1.736	0.923	0.973	0.886	0.117	2.606	2.324	0.463	3.478	5.461	3.535	1.887	2.354	4.233	23	24	14	25	14	9	11	8	1	21	19	4	27	42	27	15	20	42	--	-	-	-	-	-	-	-	-	--
Unigene0003815	1.176	1.218	1.112	0.745	0.539	1.159	1.845	1.925	0.712	1.186	0.85	1.71	1.79	1.468	2.048	1.202	0.307	0.613	12	12	11	8	5	13	24	20	7	11	8	17	16	13	18	11	3	7	--	-	-	-	-	-	-	-	-	--
Unigene0003818	1.029	1.491	1.91	0.586	0.452	0.374	2.097	2.222	1.067	1.131	2.23	1.689	2.114	0.948	0.239	0	0	0	5	7	9	3	2	2	13	11	5	5	10	8	9	4	1	0	0	0	--	-	-	-	-	-	-	-	-	--
Unigene0003820	17.598	16.743	7.847	19.43	26.137	14.702	20.88	20.079	8.385	2.092	6.701	8.782	15.2	19.728	0	9.015	11.904	8.496	37	34	16	43	50	34	56	43	17	4	13	18	28	36	0	17	24	20	--	-	-	-	-	-	-	-	-	--
Unigene0003824	1.016	1.402	0.524	3.056	3.349	0.462	3.716	4.986	2.107	0.745	0.55	1.389	4.444	5.656	1.768	0.755	0.706	0.151	6	8	3	19	18	3	28	30	12	4	3	8	23	29	9	4	4	1	AHP4	KAG7577470.1 HPT domain superfamily [Arabidopsis thaliana x Arabidopsis arenosa]	Environmental Information Processing	Signal transduction	ko04075//Plant hormone signal transduction	K14490	GO:0005575//cellular_component;GO:0005622//intracellular anatomical structure;GO:0005634//nucleus;GO:0005737//cytoplasm;GO:0005829//cytosol;GO:0043226//organelle;GO:0043227//membrane-bounded organelle;GO:0043229//intracellular organelle;GO:0043231//intracellular membrane-bounded organelle	GO:0003674//molecular_function;GO:0005488//binding;GO:0005515//protein binding;GO:0019899//enzyme binding;GO:0019900//kinase binding;GO:0019901//protein kinase binding;GO:0043424//protein histidine kinase binding	GO:0000160//phosphorelay signal transduction system;GO:0007154//cell communication;GO:0007165//signal transduction;GO:0008150//biological_process;GO:0009719//response to endogenous stimulus;GO:0009725//response to hormone;GO:0009735//response to cytokinin;GO:0009736//cytokinin-activated signaling pathway;GO:0009755//hormone-mediated signaling pathway;GO:0009987//cellular process;GO:0010033//respo…	--
Unigene0003830	2.643	2.254	2.886	2.364	2.222	2.686	1.219	1.069	2.096	1.026	0.674	1.754	1.065	1.075	0.18	2.774	3.081	3.333	17	14	18	16	13	19	10	7	13	6	4	11	6	6	1	16	19	24	--	-	-	-	-	-	-	-	-	--
Unigene0003831	3.032	3.737	8.263	1.715	2.618	7.154	3.679	4.536	3.069	0.159	0.235	3.999	7.91	8.484	0.754	0	0	0	42	50	111	25	33	109	65	64	41	2	3	54	96	102	9	0	0	0	APE1L	RWR83742.1 DNA-apurinic or apyrimidinic site lyase isoform X1 [Cinnamomum micranthum f. kanehirae]	-	-	-	-	GO:0005575//cellular_component;GO:0005622//intracellular anatomical structure;GO:0005634//nucleus;GO:0005730//nucleolus;GO:0005737//cytoplasm;GO:0009507//chloroplast;GO:0009536//plastid;GO:0031974//membrane-enclosed lumen;GO:0031981//nuclear lumen;GO:0043226//organelle;GO:0043227//membrane-bounded organelle;GO:0043228//non-membrane-bounded organelle;GO:0043229//intracellular organelle;GO:0043231/…	GO:0003674//molecular_function;GO:0003676//nucleic acid binding;GO:0003677//DNA binding;GO:0003824//catalytic activity;GO:0003906//DNA-(apurinic or apyrimidinic site) endonuclease activity;GO:0004518//nuclease activity;GO:0004519//endonuclease activity;GO:0004520//endodeoxyribonuclease activity;GO:0004527//exonuclease activity;GO:0004529//exodeoxyribonuclease activity;GO:0004536//deoxyribonucleas…	GO:0006139//nucleobase-containing compound metabolic process;GO:0006259//DNA metabolic process;GO:0006281//DNA repair;GO:0006284//base-excision repair;GO:0006725//cellular aromatic compound metabolic process;GO:0006807//nitrogen compound metabolic process;GO:0006950//response to stress;GO:0006974//cellular response to DNA damage stimulus;GO:0008150//biological_process;GO:0008152//metabolic proces…	--
Unigene0003832	43.803	47.308	55.684	44.128	49.804	61.798	56.839	58.949	52.475	45.675	47.882	54.616	61.635	63.087	39.87	27.789	23.628	29.341	116	121	143	123	120	180	192	159	134	110	117	141	143	145	91	66	60	87	--	-	-	-	-	-	-	-	-	--
Unigene0003833	0	0	0	0	0	0	0.505	0	0	0	0	0	0	0	0	3.589	3.021	2.587	0	0	0	0	0	0	2	0	0	0	0	0	0	0	0	10	9	9	--	-	-	-	-	-	GO:0016021//integral component of membrane	-	-	--
Unigene0003837	0.231	0.479	0.834	0.879	0.762	0.315	1.269	1.022	0.48	1.271	0.626	0.593	1.979	2.398	0.671	5.8	3.617	5.266	2	4	7	8	6	3	14	9	4	10	5	5	15	18	5	45	30	51	--	-	-	-	-	-	-	-	-	--
Unigene0003843	6.577	6.128	6.782	6.873	5.06	1.794	0	0	0	2.893	3.564	0.675	5.255	6.82	3.815	0	0	0	10	9	10	11	7	3	0	0	0	4	5	1	7	9	5	0	0	0	--	-	-	-	-	-	GO:0016021//integral component of membrane	GO:0004932//mating-type factor pheromone receptor activity	GO:0007186//G protein-coupled receptor signaling pathway	--
Unigene0003850	0.621	1.06	0.792	1.528	1.446	0.764	0.516	0.574	0.569	0.925	0.753	0.787	0.709	0.885	0.806	0.774	0.419	0.62	17	28	21	44	36	23	18	16	15	23	19	21	17	21	19	19	11	19	--	PWZ39721.1 hypothetical protein Zm00014a_029033 [Zea mays]	-	-	-	-	-	-	-	--
Unigene0003854	0	0	0	0	0	0	0.395	0	0	2.215	1.637	2.066	0	0	0	0	0	0	0	0	0	0	0	0	1	0	0	4	3	4	0	0	0	0	0	0	--	-	-	-	-	-	-	-	-	--
Unigene0003861	0.677	2.454	2.793	1.608	1.116	0.616	1.062	2.327	0.351	0.372	2.201	0.695	1.932	0.39	0	0	0	0	2	7	8	5	3	2	4	7	1	1	6	2	5	1	0	0	0	0	--	-	-	-	-	-	-	-	-	--
Unigene0003864	3.514	3.908	8.725	5.689	3.004	9.349	2.041	2.045	2.025	1.288	1.27	10.147	7.131	9.898	2.416	0.581	0.407	0.349	27	29	65	46	21	79	20	16	15	9	9	76	48	66	16	4	3	3	--	PWA44185.1 Zinc finger, DHHC-type, palmitoyltransferase [Artemisia annua]	-	-	-	-	-	-	-	--
Unigene0003865	8.948	9.264	16.883	13.385	15.065	23.886	4.925	5.981	14.412	5.652	4.333	10.545	22.599	27.638	7.952	2.76	3.971	4.251	47	47	86	74	72	138	33	32	73	27	21	54	104	126	36	13	20	25	--	-	-	-	-	-	-	-	-	--
Unigene0003866	3.136	0.812	5.389	3.476	2.298	6.652	0	0	2.981	1.437	0.85	7.505	5.965	3.613	2.729	0	0	0.233	12	3	20	14	8	28	0	0	11	5	3	28	20	12	9	0	0	1	--	-	-	-	-	-	-	GO:0003676//nucleic acid binding;GO:0004523//RNA-DNA hybrid ribonuclease activity	-	--
Unigene0003868	0.274	0.283	0	0.26	0.903	0.498	0.215	0	0.852	0	0	1.123	0	0.315	0	0.916	1.999	0.489	1	1	0	1	3	2	1	0	3	0	0	4	0	1	0	3	7	2	--	-	-	-	-	-	-	-	-	--
Unigene0003883	0	0.733	0.182	0.168	0.194	0.161	1.248	1.216	0.183	0.389	0	1.089	2.019	2.242	0.411	1.972	0.738	1.106	0	4	1	1	1	1	9	7	1	2	0	6	10	11	2	10	4	7	--	KAG6510546.1 hypothetical protein ZIOFF_028571 [Zingiber officinale]	-	-	-	-	-	-	-	--
Unigene0003893	0.926	0.719	0.776	1.1	0.445	1.263	0.817	0.739	0.721	0	0.125	0.297	1.19	1.468	0	3.228	2.294	1.758	16	12	13	20	7	24	18	13	12	0	2	5	18	22	0	50	38	34	--	-	-	-	-	-	-	-	-	--
Unigene0003897	1.191	0.897	0.894	0.617	1.19	0.689	1.274	1.914	0.899	0	0	0	5.316	5.491	0	0	0	0	11	8	8	6	10	7	15	18	8	0	0	0	43	44	0	0	0	0	--	-	-	-	-	-	-	-	-	--
Unigene0003898	2.087	1.852	1.845	0.567	0	1.355	1.402	2.049	1.546	2.951	2.908	0.612	2.042	1.718	3.114	0.332	0	0.266	7	6	6	2	0	5	6	7	5	9	9	2	6	5	9	1	0	1	--	-	-	-	-	-	-	-	-	--
Unigene0003900	0.748	0.704	1.403	1.034	0.748	1.546	0.906	0.668	1.27	1.122	0.59	1.256	0.078	0.078	1.657	0.758	0.567	0.911	11	10	20	16	10	25	17	10	18	15	8	18	1	1	21	10	8	15	--	-	-	-	-	-	-	-	-	--
Unigene0003902	0.946	0.98	0	1.573	2.34	0.43	1.855	1.858	0	1.301	2.564	2.427	0	0	0	2.638	0.987	2.113	4	4	0	7	9	2	10	8	0	5	10	10	0	0	0	10	4	10	--	-	-	-	-	-	-	-	-	--
Unigene0003904	1.264	2.967	4.171	1.761	1.019	4.367	3.832	2.648	4.02	3.614	2.923	3.717	3.174	2.428	0.782	2.443	3.34	2.409	15	34	48	22	11	57	58	32	46	39	32	43	33	25	8	26	38	32	--	-	-	-	-	-	-	-	-	--
Unigene0003913	9.678	10.082	3.184	9.477	10.702	4.642	5.12	3.498	4.125	6.268	6.692	5.36	14.028	13.819	5.925	13.108	15.046	10.022	163	164	52	168	164	86	110	60	67	96	104	88	207	202	86	198	243	189	--	-	-	-	-	-	-	GO:0005515//protein binding	-	--
Unigene0003917	315.084	253.735	49.332	56.129	49.738	67.096	4.834	5.273	63.433	29.966	33.199	27.954	1.249	0.573	6.232	2.994	3.215	0.444	3168	2464	481	594	455	742	62	54	615	274	308	274	11	5	54	27	31	5	PUP4	GFP93497.1 probable purine permease 4 [Phtheirospermum japonicum]	-	-	-	-	GO:0005575//cellular_component;GO:0016020//membrane;GO:0016021//integral component of membrane;GO:0031224//intrinsic component of membrane	GO:0003674//molecular_function;GO:0005215//transporter activity;GO:0005345//purine nucleobase transmembrane transporter activity;GO:0015205//nucleobase transmembrane transporter activity;GO:0022857//transmembrane transporter activity	GO:0006810//transport;GO:0006863//purine nucleobase transport;GO:0008150//biological_process;GO:0015851//nucleobase transport;GO:0051179//localization;GO:0051234//establishment of localization;GO:0055085//transmembrane transport;GO:0071702//organic substance transport;GO:0071705//nitrogen compound transport;GO:0072530//purine-containing compound transmembrane transport;GO:1904823//purine nucleoba…	--
Unigene0003921	1.562	2.022	0.403	1.113	3.004	0.71	1.837	2.684	3.645	2.576	3.386	2.003	0.446	0.45	3.172	1.742	2.036	1.744	4	5	1	3	7	2	6	7	9	6	8	5	1	1	7	4	5	5	--	-	-	-	-	-	-	-	-	--
Unigene0003923	6.953	4.855	6.17	4.916	5.865	4.999	7.48	7.78	3.857	8.713	10.69	6.635	4.799	3.54	7.13	7.753	8.432	7.799	43	29	37	32	33	34	59	49	23	49	61	40	26	19	38	43	50	54	--	-	-	-	-	-	-	-	-	--
Unigene0003929	2.3	0.893	0	1.366	1.58	0.261	0	0	2.087	0	0	13.863	0	0	0	0	0	0	8	3	0	5	5	1	0	0	7	0	0	47	0	0	0	0	0	0	--	-	-	-	-	-	-	-	-	--
Unigene0003935	0.764	0.527	0	0	0	0.231	0.399	1	0	0	0	0	1.743	0.88	0	1.419	2.654	2.046	3	2	0	0	0	1	2	4	0	0	0	0	6	3	0	5	10	9	--	XP_043637945.1 uncharacterized protein LOC122608942 [Erigeron canadensis]	-	-	-	-	-	-	-	--
Unigene0003940	2.342	2.577	1.962	1.947	1.689	1.331	1.205	1.581	2.505	0.885	0.952	1.126	2.84	2.614	0.934	3.019	2.366	2.876	32	34	26	28	21	20	21	22	33	11	12	15	34	31	11	37	31	44	--	KAF5780776.1 putative RNA recognition motif domain, nucleotide-binding alpha-beta plait domain superfamily [Helianthus annuus]	-	-	-	-	-	-	-	--
Unigene0003943	5.344	5.716	11.957	4.598	3.879	9.19	5.197	5.742	8.888	5.654	4.808	7.291	4.69	3.95	4.592	9.078	9.463	8.51	212	219	460	192	140	401	263	232	340	204	176	282	163	136	157	323	360	378	--	XP_024037060.1 uncharacterized protein LOC112097032 [Citrus clementina]	-	-	-	-	-	GO:0003676//nucleic acid binding;GO:0004523//RNA-DNA hybrid ribonuclease activity	-	--
Unigene0003948	0.946	0.653	2.817	0	0	3.631	0.989	1.444	0.327	0.462	0.456	0.323	2.279	2.422	0.366	0.937	0.11	0.282	9	6	26	0	0	38	12	14	3	4	4	3	19	20	3	8	1	3	--	RVW84500.1 Retrovirus-related Pol polyprotein from transposon TNT 1-94 [Vitis vinifera]	-	-	-	-	-	-	-	--
Unigene0003950	0.513	0.266	0	0.487	0.564	1.399	0.402	1.007	1.064	0.846	0.834	1.052	0	0	0.298	0.858	0.267	0.687	2	1	0	2	2	6	2	4	4	3	3	4	0	0	1	3	1	3	--	-	-	-	-	-	-	-	-	--
Unigene0003951	0.633	0.656	0	0	0	0	1.241	1.244	0	0	0	0	1.446	1.825	0	0	0	0	2	2	0	0	0	0	5	4	0	0	0	0	4	5	0	0	0	0	--	-	-	-	-	-	-	-	-	--
Unigene0003955	1.455	0	0	0	0	0	0	0	0	0	0	0	1.245	1.257	0	0	0.758	0	4	0	0	0	0	0	0	0	0	0	0	0	3	3	0	0	2	0	--	-	-	-	-	-	-	-	-	--
Unigene0003956	6.139	5.015	3.728	4.99	4.274	3.659	5.829	6.898	3.325	3.075	2.292	5.598	2.414	4.008	2.295	3.423	3.415	3.899	90	71	53	77	57	59	109	103	47	41	31	80	31	51	29	45	48	64	--	-	-	-	-	-	-	-	-	--
Unigene0003957	8.41	10.024	7.87	11.078	13.437	12.465	11.136	9.02	11.506	9.247	8.042	9.931	8.792	8.224	8.61	3.782	2.653	4.166	119	137	108	165	173	194	201	130	157	119	105	137	109	101	105	48	36	66	--	PWA55928.1 transposase, MuDR, MULE transposase domain protein [Artemisia annua]	-	-	-	-	GO:0005634//nucleus	GO:0003677//DNA binding	GO:0006302//double-strand break repair;GO:0006310//DNA recombination	--
Unigene0003958	0.53	0.137	0.546	1.51	0.437	0.12	0.104	0.13	0.275	0.437	0.287	0.272	0.605	0.305	1.383	0.443	0.276	0.237	4	1	4	12	3	1	1	1	2	3	2	2	4	2	9	3	2	2	--	-	-	-	-	-	-	-	-	--
Unigene0003960	0	0.558	1.668	2.048	2.37	0.49	2.535	0.529	0.559	0	1.753	4.423	0	0	0	1.803	1.686	0.963	0	1	3	4	4	1	6	1	1	0	3	8	0	0	0	3	3	2	--	-	-	-	-	-	-	-	-	--
Unigene0003963	8.174	5.642	1.249	4.602	3.993	1.376	3.798	5.648	0.942	0.333	2.953	4.037	2.765	4.535	2.81	1.35	0.316	0.541	27	18	4	16	12	5	16	19	3	1	9	13	8	13	8	4	1	2	--	-	-	-	-	-	-	-	-	--
Unigene0003964	2.559	2.235	2.474	1.443	1.494	2.326	0.94	1.413	1.824	1.143	0.78	1.394	1.917	2.395	0.928	2.229	1.584	1.428	32	27	30	19	17	32	15	18	22	13	9	17	21	26	10	25	19	20	--	-	-	-	-	-	-	-	-	--
Unigene0003970	10.083	11.264	28.458	14.37	16.916	20.024	14.562	19.8	15.135	27.136	20.993	14.426	16.052	12.841	20.628	2.071	2.214	6.873	38	41	104	57	58	83	70	76	55	93	73	53	53	42	67	7	8	29	--	-	-	-	-	-	-	-	-	--
Unigene0003972	9.983	14.767	11.582	12.026	12.736	8.104	13.557	9.102	8.689	3.333	5.41	6.583	7.326	8.216	4.758	9.939	6.321	8.917	56	80	63	71	65	50	97	52	47	17	28	36	36	40	23	50	34	56	--	-	-	-	-	-	-	-	-	--
Unigene0003976	3.158	3.412	2.124	6.653	7.697	8.489	24.329	20.358	11.677	16.156	14.882	12.254	13.479	18.986	27.722	14.698	14.32	20.603	23	24	15	51	51	68	226	151	82	107	100	87	86	120	174	96	100	168	SAUR24	GFQ04893.1 indole-3-acetic acid-induced protein arg7 [Phtheirospermum japonicum]	Environmental Information Processing	Signal transduction	ko04075//Plant hormone signal transduction	K14488	-	-	GO:0009733//response to auxin	--
Unigene0003977	2.405	1.962	0.601	4.639	4.326	2.054	3.485	2.576	3.401	1.443	1.817	4.112	1.331	0.756	3.467	1.138	1.52	1.107	33	26	8	67	54	31	61	36	45	18	23	55	16	9	41	14	20	17	At5g23370	GFP88853.1 gem-like protein 6 [Phtheirospermum japonicum]	-	-	-	-	-	-	-	--
Unigene0003986	6.608	6.984	3.421	7.19	6.027	2.593	5.309	5.169	5.09	2.08	2.526	4.584	0.845	0.663	2.291	10.058	10.036	8.571	241	246	121	276	200	104	247	192	179	69	85	163	27	21	72	329	351	350	RE1	PWA93819.1 Integrase, catalytic region, Zinc finger, CCHC-type, Peptidase aspartic, catalytic [Artemisia annua]	-	-	-	-	-	-	GO:0015074//DNA integration	--
Unigene0003987	7.412	11.178	2.16	5.665	7.261	3.37	3.537	5.696	1.17	1.24	1.222	4.959	0	0	0.374	0.18	0.84	0.72	46	67	13	37	41	23	28	36	7	7	7	30	0	0	2	1	5	5	--	-	-	-	-	-	-	-	-	--
Unigene0003998	2.242	2.786	3.931	2.982	2.218	1.631	4.219	4.403	9.301	4.438	5.832	4.14	1.28	2.067	4.423	11.501	9.353	15.02	10	12	17	14	9	8	24	20	40	18	24	18	5	8	17	46	40	75	--	-	-	-	-	-	-	-	-	--
Unigene0004003	4.262	8.826	8.79	6.074	4.684	3.875	4.177	6.277	4.42	7.616	4.042	6.011	4.865	3.683	6.8	14.257	7.778	5.234	8	16	16	12	8	8	10	12	8	13	7	11	8	6	11	24	14	11	CYCB1-5	P34801.1 RecName: Full=G2/mitotic-specific cyclin-2 [Antirrhinum majus]	-	-	-	-	-	-	-	--
Unigene0004011	6.423	5.054	5.564	4.394	5.365	3.037	5.237	7.567	4.529	4.52	6.683	6.061	2.639	3.848	3.875	6.302	8.842	7.343	25	19	21	18	19	13	26	30	17	16	24	23	9	13	13	22	33	32	--	-	-	-	-	-	-	-	-	--
Unigene0004013	0.996	1.375	1.027	0.946	2.554	2.717	3.123	2.608	2.41	3.651	5.757	0.681	1.137	0.383	0.385	0.37	0	0	3	4	3	3	7	9	12	8	7	10	16	2	3	1	1	1	0	0	--	-	-	-	-	-	-	-	-	--
Unigene0004014	4.489	2.213	0	7.921	2.115	0	9.888	12.173	0	9.402	10.657	8.332	0	0	5.705	0	0	0	21	10	0	39	9	0	59	58	0	40	46	38	0	0	23	0	0	0	--	-	-	-	-	-	-	-	-	--
Unigene0004020	4.613	7.226	4.147	2.135	3.51	4.302	2.689	3.02	5.643	2.862	4.359	3.155	1.485	0.954	2.333	1.055	1.85	2.007	39	59	34	19	27	40	29	26	46	22	34	26	11	7	17	8	15	19	--	GFQ03212.1 hypothetical protein PHJA_002465000 [Phtheirospermum japonicum]	-	-	-	-	-	-	-	--
Unigene0004023	10.933	11.706	0	21.129	17.356	0	8.424	8.899	0	8.528	10.329	9.968	23.891	20.886	0.325	0	0	0	117	121	0	238	169	0	115	97	0	83	102	104	224	194	3	0	0	0	--	-	-	-	-	-	-	-	-	--
Unigene0004024	1.226	0.976	0.875	2.508	2.383	1.029	3.548	3.795	2.249	2.488	3.065	4.642	0.43	0.109	1.313	0.21	0.492	0.084	13	10	9	28	23	12	48	41	23	24	30	48	4	1	12	2	5	1	--	-	-	-	-	-	-	-	-	--
Unigene0004029	0.309	1.119	1.752	0.293	1.018	2.106	1.937	1.061	2.082	2.208	2.511	0.951	0.176	0.534	2.688	2.066	1.127	2.759	2	7	11	2	6	15	16	7	13	13	15	6	1	3	15	12	7	20	--	-	-	-	-	-	-	-	-	--
Unigene0004031	8.745	9.396	9.869	4.546	3.627	6.751	6.339	9.234	6.674	7.439	6.796	5.924	7.345	6.464	3.638	25.206	18.928	20.043	53	55	58	29	20	45	49	57	39	41	38	35	39	34	19	137	110	136	--	-	-	-	-	-	-	-	-	--
Unigene0004044	6.55	7.928	5.137	0	0.304	1.006	0.289	0.181	0.287	0.101	0.1	0.189	0	0	0	0.823	1.251	0.412	71	83	54	0	3	12	4	2	3	1	1	2	0	0	0	8	13	5	At5g62660	XP_019242778.1 PREDICTED: F-box/kelch-repeat protein At3g23880-like [Nicotiana attenuata]	-	-	-	-	-	GO:0005515//protein binding	-	--
Unigene0004054	0.709	0.489	0.974	0.898	0	1.503	0.926	0.928	2.449	1.039	1.536	0.485	0	0	3.288	0.527	0.493	0.633	3	2	4	4	0	7	5	4	10	4	6	2	0	0	12	2	2	3	--	-	-	-	-	-	-	-	-	--
Unigene0004055	0.821	0	0.423	0	0	0.373	1.608	0	2.553	1.354	1.334	1.263	0	0	0	0	0	0	2	0	1	0	0	1	5	0	6	3	3	3	0	0	0	0	0	0	--	-	-	-	-	-	-	-	-	--
Unigene0004056	0.589	0.305	0.304	1.119	1.617	0.268	0.461	0.289	0.305	2.266	2.233	0.906	0.336	0	1.708	0.985	2.456	0.263	2	1	1	4	5	1	2	1	1	7	7	3	1	0	5	3	8	1	--	-	-	-	-	-	-	-	-	--
Unigene0004063	1.296	1.219	0.243	0.336	0.388	0.428	0.831	1.156	0.489	0.648	0.511	0.967	2.689	1.628	0.137	0.131	0	0.421	11	10	2	3	3	4	9	10	4	5	4	8	20	12	1	1	0	4	--	-	-	-	-	-	-	-	-	--
Unigene0004068	0	0	0.897	0.165	0	1.424	0.136	0	0.722	0	0.189	2.142	0	0	1.009	1.164	0.363	0.622	0	0	5	1	0	9	1	0	4	0	1	12	0	0	5	6	2	4	--	-	-	-	-	-	-	-	-	--
Unigene0004072	3.233	2.317	3.782	2.953	3.485	3.957	3.753	2.808	1.805	6.221	6.94	1.977	1.916	2.65	8.295	5.476	5.446	5.219	52	36	59	50	51	70	77	46	28	91	103	31	27	37	115	79	84	94	At1g65750	XP_043639249.1 uncharacterized protein LOC122610319 [Erigeron canadensis]	-	-	-	-	-	-	-	--
Unigene0004073	240.913	254.072	189.166	211.049	216.134	208.961	198.68	197.807	183.27	212.826	208.141	207.839	323.28	332.686	266.069	123.938	121.007	117.377	4196	4274	3195	3869	3425	4003	4414	3509	3078	3371	3345	3529	4933	5029	3994	1936	2021	2289	PGD2	XP_011085569.1 6-phosphogluconate dehydrogenase, decarboxylating 3 [Sesamum indicum]	Metabolism;Metabolism;Metabolism;Metabolism;Metabolism	Global and overview maps;Global and overview maps;Global and overview maps;Metabolism of other amino acids;Carbohydrate metabolism	ko01100//Metabolic pathways;ko01110//Biosynthesis of secondary metabolites;ko01200//Carbon metabolism;ko00480//Glutathione metabolism;ko00030//Pentose phosphate pathway	K00033;K00033;K00033;K00033;K00033	GO:0005575//cellular_component;GO:0005622//intracellular anatomical structure;GO:0005737//cytoplasm;GO:0005777//peroxisome;GO:0005829//cytosol;GO:0009507//chloroplast;GO:0009532//plastid stroma;GO:0009536//plastid;GO:0009570//chloroplast stroma;GO:0019822//P4 peroxisome;GO:0042579//microbody;GO:0043226//organelle;GO:0043227//membrane-bounded organelle;GO:0043229//intracellular organelle;GO:004323…	GO:0003674//molecular_function;GO:0003824//catalytic activity;GO:0004616//phosphogluconate dehydrogenase (decarboxylating) activity;GO:0008442//3-hydroxyisobutyrate dehydrogenase activity;GO:0008679//2-hydroxy-3-oxopropionate reductase activity;GO:0016491//oxidoreductase activity;GO:0016614//oxidoreductase activity, acting on CH-OH group of donors;GO:0016616//oxidoreductase activity, acting on th…	GO:0000003//reproduction;GO:0001101//response to acid chemical;GO:0005975//carbohydrate metabolic process;GO:0006081//cellular aldehyde metabolic process;GO:0006082//organic acid metabolic process;GO:0006098//pentose-phosphate shunt;GO:0006139//nucleobase-containing compound metabolic process;GO:0006574//valine catabolic process;GO:0006725//cellular aromatic compound metabolic process;GO:0006739/…	--
Unigene0004074	10.089	11.671	8.254	11.385	11.609	4.952	10.174	9.44	5.6	7.239	5.749	7.482	7.947	8.786	3.297	3.855	4.05	3.384	213	238	169	253	223	115	274	203	114	139	112	154	147	161	60	73	82	80	--	KAG8099264.1 hypothetical protein GUJ93_ZPchr0013g36923 [Zizania palustris]	-	-	-	-	-	-	-	--
Unigene0004077	3.567	2.173	2.597	0.598	0.692	7.059	0.987	2.266	6.311	2.538	2.047	3.659	0.719	0.242	0.487	0.234	0.657	0	17	10	12	3	3	37	6	11	29	11	9	17	3	1	2	1	3	0	--	-	-	-	-	-	GO:0005576//extracellular region	GO:0090729//toxin activity	-	--
Unigene0004078	50.944	46.996	44.824	31.455	39.911	45.832	36.421	37.33	38.432	44.744	53.591	45.355	127.51	118.132	105.701	28.937	24.503	25.468	477	425	407	310	340	472	435	356	347	381	463	414	1046	960	853	243	220	267	NEPS1	KAH6797987.1 hypothetical protein C2S52_022541 [Perilla frutescens var. hirtella] [Perilla frutescens]	-	-	-	-	-	GO:0003824//catalytic activity;GO:0003854//3-beta-hydroxy-delta5-steroid dehydrogenase activity;GO:0004316//3-oxoacyl-[acyl-carrier-protein] reductase (NADPH) activity;GO:0008460//dTDP-glucose 4,6-dehydratase activity;GO:0008667//2,3-dihydro-2,3-dihydroxybenzoate dehydrogenase activity;GO:0008678//2-deoxy-D-gluconate 3-dehydrogenase activity;GO:0016491//oxidoreductase activity;GO:0016616//oxidore…	GO:0000272//polysaccharide catabolic process;GO:0006633//fatty acid biosynthetic process;GO:0006694//steroid biosynthetic process;GO:0009243//O antigen biosynthetic process;GO:0015995//chlorophyll biosynthetic process;GO:0019305//dTDP-rhamnose biosynthetic process	--
Unigene0004085	1.964	2.323	4.918	1.866	4.316	0.51	5.498	6.059	1.164	2.159	2.128	3.165	5.123	1.293	0.651	4.692	1.755	2.505	7	8	17	7	14	2	25	22	4	7	7	11	16	4	2	15	6	10	--	-	-	-	-	-	-	-	-	--
Unigene0004090	0.928	0.549	1.436	0.504	0.583	1.809	1.092	0.781	0.756	0.656	0.647	0.68	0.454	0.382	0.846	1.479	1.452	1.244	14	8	21	8	8	30	21	12	11	9	9	10	6	5	11	20	21	21	--	PWA47424.1 hypothetical protein CTI12_AA496550 [Artemisia annua]	-	-	-	-	-	-	-	--
Unigene0004094	1.361	2.114	1.053	1.293	2.244	2.475	1.067	0.334	1.058	1.122	2.212	3.49	0	0	1.974	2.655	3.548	0.912	4	6	3	4	6	8	4	1	3	3	6	10	0	0	5	7	10	3	--	-	-	-	-	-	-	-	-	--
Unigene0004099	0	1.026	0.681	0	0	0.601	0	0	1.028	1.817	2.149	0	0	0	0.767	0	0	0	0	3	2	0	0	2	0	0	3	5	6	0	0	0	2	0	0	0	--	-	-	-	-	-	-	-	-	--
Unigene0004100	4.426	4.073	1.141	2.453	1.622	1.118	3.759	2.293	1.275	2.028	0.533	0.757	1.263	0.85	1.284	0.137	0.385	0.329	36	32	9	21	12	10	39	19	10	15	4	6	9	6	9	1	3	3	--	-	-	-	-	-	-	-	-	--
Unigene0004104	7.341	7.201	3.685	6.424	5.945	4.303	7.951	9.958	4.808	7.116	7.642	5.251	2.315	3.561	5.828	5.277	4.835	5.176	76	72	37	70	56	49	105	105	48	67	73	53	21	32	52	49	48	60	--	-	-	-	-	-	-	-	-	--
Unigene0004105	0.658	2.216	0	0	0	0	0	0	0	7.059	6.066	0.169	0	0	5.73	4.772	1.888	4.264	4	13	0	0	0	0	0	0	0	39	34	1	0	0	30	26	11	29	--	-	-	-	-	-	-	-	-	--
Unigene0004108	1.676	3.037	0.648	0.199	0	0.572	0.986	0.823	0.217	0	0	0	0.239	0.483	0	0	0	0	8	14	3	1	0	3	6	4	1	0	0	0	1	2	0	0	0	0	--	-	-	-	-	-	-	-	-	--
Unigene0004112	1.08	3.355	4.734	0.77	0.89	5.156	2.964	3.712	2.8	2.672	4.39	1.385	4.623	4.978	5.326	3.011	5.069	5.788	4	12	17	3	3	21	14	14	10	9	15	5	15	16	17	10	18	24	ATJ10	GFP80231.1 chaperone protein Dnaj 10 [Phtheirospermum japonicum]	-	-	-	-	-	GO:0005515//protein binding	GO:0006457//protein folding;GO:0009408//response to heat	--
Unigene0004115	7.948	7.358	4.435	5.153	4.316	1.36	3.225	3.305	2.521	3.701	2.635	3.165	2.882	2.37	2.061	0.834	1.463	0.334	85	76	46	58	42	16	44	36	26	36	26	33	27	22	19	8	15	4	--	-	-	-	-	-	-	-	-	--
Unigene0004118	0.794	0.822	0.982	0.452	0	0	1.618	0.623	0.823	2.094	2.408	0	3.08	3.292	3.131	0	0	0	5	5	6	3	0	0	13	4	5	12	14	0	17	18	17	0	0	0	--	-	-	-	-	-	-	-	-	--
Unigene0004119	0.421	0.98	1.844	0.799	0.578	2.008	0.989	1.342	1.636	4.163	4.103	2.913	0.48	0.364	5.735	0.821	0.439	0.657	4	9	17	8	5	21	12	13	15	36	36	27	4	3	47	7	4	7	--	-	-	-	-	-	-	-	-	--
Unigene0004122	6.365	7.481	6.209	2.288	2.647	5.474	1.214	0.676	2.319	1.702	1.119	1.588	1.178	0.991	0.998	0.384	0.359	0.922	37	42	35	14	14	35	9	4	13	9	6	9	6	5	5	2	2	6	CSA	KAG8372280.1 hypothetical protein BUALT_Bualt12G0049900 [Buddleja alternifolia]	-	-	-	-	GO:0005575//cellular_component;GO:0005622//intracellular anatomical structure;GO:0005634//nucleus;GO:0005737//cytoplasm;GO:0005829//cytosol;GO:0043226//organelle;GO:0043227//membrane-bounded organelle;GO:0043229//intracellular organelle;GO:0043231//intracellular membrane-bounded organelle	GO:0000976//transcription cis-regulatory region binding;GO:0000977//RNA polymerase II transcription regulatory region sequence-specific DNA binding;GO:0000978//RNA polymerase II cis-regulatory region sequence-specific DNA binding;GO:0000981//DNA-binding transcription factor activity, RNA polymerase II-specific;GO:0000987//cis-regulatory region sequence-specific DNA binding;GO:0001067//transcripti…	GO:0000003//reproduction;GO:0001101//response to acid chemical;GO:0001935//endothelial cell proliferation;GO:0003006//developmental process involved in reproduction;GO:0006139//nucleobase-containing compound metabolic process;GO:0006351//transcription, DNA-templated;GO:0006355//regulation of transcription, DNA-templated;GO:0006357//regulation of transcription by RNA polymerase II;GO:0006725//cell…	MYB
Unigene0004127	36.61	40.925	19.127	59.485	57.954	26.437	40.004	36.82	37.715	41.237	39.414	66.384	82.281	79.979	33.644	19.959	24.326	19.17	452	488	229	773	651	359	630	463	449	463	449	799	890	857	358	221	288	265	ADH1	PIN14140.1 Alcohol dehydrogenase, class III [Handroanthus impetiginosus]	Metabolism;Metabolism;Metabolism;Metabolism;Metabolism;Metabolism;Metabolism	Global and overview maps;Global and overview maps;Carbohydrate metabolism;Carbohydrate metabolism;Lipid metabolism;Amino acid metabolism;Lipid metabolism	ko01100//Metabolic pathways;ko01110//Biosynthesis of secondary metabolites;ko00010//Glycolysis / Gluconeogenesis;ko00620//Pyruvate metabolism;ko00071//Fatty acid degradation;ko00350//Tyrosine metabolism;ko00592//alpha-Linolenic acid metabolism	K18857;K18857;K18857;K18857;K18857;K18857;K18857	-	GO:0004024//alcohol dehydrogenase activity, zinc-dependent;GO:0008743//L-threonine 3-dehydrogenase activity;GO:0016491//oxidoreductase activity;GO:0018467//formaldehyde dehydrogenase activity;GO:0050607//mycothiol-dependent formaldehyde dehydrogenase activity;GO:0051287//NAD binding;GO:0051903//S-(hydroxymethyl)glutathione dehydrogenase activity	GO:0006113//fermentation;GO:0006567//threonine catabolic process;GO:0009404//toxin metabolic process;GO:0010127//mycothiol-dependent detoxification;GO:0046292//formaldehyde metabolic process	--
Unigene0004128	0.836	0.722	0.719	0.795	0.613	0.507	0.874	1.642	0.434	1.073	2.266	1.43	0.159	0	0.809	1.243	0.727	1.245	6	5	5	6	4	4	8	12	3	7	15	10	1	0	5	8	5	10	--	-	-	-	-	-	-	-	-	--
Unigene0004130	84.929	79.89	63.906	63.89	56.135	84.806	66.49	69.725	74.789	77.516	80.671	67.434	43.143	47.224	71.367	104.65	86.089	79.683	1465	1331	1069	1160	881	1609	1463	1225	1244	1216	1284	1134	652	707	1061	1619	1424	1539	--	KAF5770624.1 putative HAT dimerization domain, ribonuclease H-like superfamily, hAT-like transposase, RNase-H [Helianthus annuus]	-	-	-	-	-	GO:0003677//DNA binding;GO:0046983//protein dimerization activity	-	--
Unigene0004132	0	0.691	0	0	0	0	0	0	0	0	0	0	6.093	13.069	0	0	0	0	0	1	0	0	0	0	0	0	0	0	0	0	8	17	0	0	0	0	--	-	-	-	-	-	-	-	-	--
Unigene0004139	3.081	4.931	6.837	4.791	5.029	3.566	2.269	2.934	2.711	2.259	2.429	1.628	0.746	0.43	4.009	1.041	0.39	0.917	33	51	71	54	49	42	31	32	28	22	24	17	7	4	37	10	4	11	BHLH30	GFP94578.1 transcription factor bhlh30 [Phtheirospermum japonicum]	-	-	-	-	-	GO:0008773//[protein-PII] uridylyltransferase activity;GO:0046983//protein dimerization activity	GO:0018177//protein uridylylation	bHLH
Unigene0004141	2.774	3.297	6.78	3.611	3.726	6.725	4.429	5.547	6.712	4.857	3.897	6.323	1.642	1.657	2.384	4.238	2.893	1.835	27	31	64	37	33	72	55	55	63	43	35	60	14	14	20	37	27	20	--	KAH6823781.1 hypothetical protein C2S53_004517 [Perilla frutescens var. hirtella] [Perilla frutescens]	-	-	-	-	-	-	-	--
Unigene0004145	2.635	2.637	1.132	3.838	2.993	3.833	5.784	5.433	3.097	7.002	7.567	5.315	4.11	3.997	7.847	1.861	1.649	3.255	60	58	25	92	62	96	168	126	68	145	159	118	82	79	154	38	36	83	CALS8	XP_020549899.1 putative callose synthase 8 [Sesamum indicum]	-	-	-	-	GO:0000148//1,3-beta-D-glucan synthase complex;GO:0005575//cellular_component;GO:0005886//plasma membrane;GO:0016020//membrane;GO:0016021//integral component of membrane;GO:0031224//intrinsic component of membrane;GO:0032991//protein-containing complex;GO:0071944//cell periphery;GO:0098796//membrane protein complex;GO:0098797//plasma membrane protein complex;GO:1902494//catalytic complex;GO:19902…	GO:0003674//molecular_function;GO:0003824//catalytic activity;GO:0003843//1,3-beta-D-glucan synthase activity;GO:0008194//UDP-glycosyltransferase activity;GO:0016740//transferase activity;GO:0016757//glycosyltransferase activity;GO:0016758//hexosyltransferase activity;GO:0035251//UDP-glucosyltransferase activity;GO:0046527//glucosyltransferase activity	GO:0000271//polysaccharide biosynthetic process;GO:0005975//carbohydrate metabolic process;GO:0005976//polysaccharide metabolic process;GO:0006073//cellular glucan metabolic process;GO:0006074//(1->3)-beta-D-glucan metabolic process;GO:0006075//(1->3)-beta-D-glucan biosynthetic process;GO:0008150//biological_process;GO:0008152//metabolic process;GO:0008360//regulation of cell shape;GO:0009058//bi…	--
Unigene0004146	0.197	0	0.203	0.937	0.217	0.717	2.01	1.355	0.409	1.518	1.282	1.416	0	0.454	1.144	1.759	0.411	0.705	1	0	1	5	1	4	13	7	2	7	6	7	0	2	5	8	2	4	CALS8	GFQ05755.1 putative callose synthase 8 [Phtheirospermum japonicum]	-	-	-	-	GO:0000148//1,3-beta-D-glucan synthase complex;GO:0005575//cellular_component;GO:0005886//plasma membrane;GO:0016020//membrane;GO:0016021//integral component of membrane;GO:0031224//intrinsic component of membrane;GO:0032991//protein-containing complex;GO:0071944//cell periphery;GO:0098796//membrane protein complex;GO:0098797//plasma membrane protein complex;GO:1902494//catalytic complex;GO:19902…	GO:0003674//molecular_function;GO:0003824//catalytic activity;GO:0003843//1,3-beta-D-glucan synthase activity;GO:0008194//UDP-glycosyltransferase activity;GO:0016740//transferase activity;GO:0016757//glycosyltransferase activity;GO:0016758//hexosyltransferase activity;GO:0035251//UDP-glucosyltransferase activity;GO:0046527//glucosyltransferase activity	GO:0000271//polysaccharide biosynthetic process;GO:0005975//carbohydrate metabolic process;GO:0005976//polysaccharide metabolic process;GO:0006073//cellular glucan metabolic process;GO:0006074//(1->3)-beta-D-glucan metabolic process;GO:0006075//(1->3)-beta-D-glucan biosynthetic process;GO:0008150//biological_process;GO:0008152//metabolic process;GO:0008360//regulation of cell shape;GO:0009058//bi…	--
Unigene0004147	0.873	1.447	1.801	0.083	0.096	1.509	2.875	2.486	0	0	0	0	7.675	8.452	0	8.179	7.741	8.267	10	16	20	1	1	19	42	29	0	0	0	0	77	84	0	84	85	106	--	-	-	-	-	-	-	-	-	--
Unigene0004161	4.106	4.028	0	5.955	5.463	0	1.186	0.212	0	0	0	0.443	9.621	8.217	0	2.41	3.831	3.281	19	18	0	29	23	0	7	1	0	0	0	2	39	33	0	10	17	17	--	-	-	-	-	-	-	-	-	--
Unigene0004164	2.444	3.699	0.323	2.739	1.998	0.456	1.818	2.4	0.39	3.653	2.174	1.929	0.143	0.072	3.636	0.14	0	0.112	39	57	5	46	29	8	37	39	6	53	32	30	2	1	50	2	0	2	RNR1	TVU27830.1 hypothetical protein EJB05_19331 [Eragrostis curvula]	Metabolism;Metabolism;Metabolism;Metabolism	Global and overview maps;Nucleotide metabolism;Metabolism of other amino acids;Nucleotide metabolism	ko01100//Metabolic pathways;ko00230//Purine metabolism;ko00480//Glutathione metabolism;ko00240//Pyrimidine metabolism	K10807;K10807;K10807;K10807	-	-	-	--
Unigene0004165	38.688	35.33	43.117	51.368	44.899	44.57	29.953	34.918	33.393	38.579	41.929	37.713	19.748	17.166	28.997	21.435	19.546	21.462	161	142	174	225	170	204	159	148	134	146	161	153	72	62	104	80	78	100	RNR1	EPS64230.1 ribonucleoside-diphosphate reductase, partial [Genlisea aurea]	Metabolism;Metabolism;Metabolism;Metabolism	Global and overview maps;Nucleotide metabolism;Metabolism of other amino acids;Nucleotide metabolism	ko01100//Metabolic pathways;ko00230//Purine metabolism;ko00480//Glutathione metabolism;ko00240//Pyrimidine metabolism	K10807;K10807;K10807;K10807	-	GO:0004748//ribonucleoside-diphosphate reductase activity, thioredoxin disulfide as acceptor;GO:0005524//ATP binding	GO:0006260//DNA replication	--
Unigene0004167	2.704	2.557	4.122	2.458	1.68	1.71	1.475	0.808	1.463	1.422	1.911	1.809	1.342	1.761	2.729	5.375	3.433	3.045	23	21	34	22	13	16	16	7	12	11	15	15	10	13	20	41	28	29	--	GFP80951.1 protease 2 [Phtheirospermum japonicum]	-	-	-	-	-	-	-	--
Unigene0004168	2.43	4.194	1.392	5.131	4.155	1.719	3.387	2.121	1.96	0.594	0.293	2.77	2.158	0.933	0	1.505	1.69	1.688	9	15	5	20	14	7	16	8	7	2	1	10	7	3	0	5	6	7	--	-	-	-	-	-	-	-	-	--
Unigene0004173	1.612	1.062	5.893	0.139	0.805	0	2.757	3.021	6.99	2.739	3.176	0	0.167	0.338	6.631	0.817	0.458	1.178	11	7	39	1	5	0	24	21	46	17	20	0	1	2	39	5	3	9	CYP71D55	XP_011081932.1 cytochrome P450 71D95-like [Sesamum indicum]	-	-	-	-	-	GO:0005506//iron ion binding;GO:0016705//oxidoreductase activity, acting on paired donors, with incorporation or reduction of molecular oxygen;GO:0020037//heme binding	-	--
Unigene0004176	2.421	2.785	1.942	4.6	2.956	2.69	3.796	3.697	0.837	1.775	2.332	2.759	0	0	0	0	0.281	0	9	10	7	18	10	11	18	14	3	6	8	10	0	0	0	0	1	0	--	-	-	-	-	-	GO:0016021//integral component of membrane	-	-	--
Unigene0004180	2.491	2.095	2.889	1.479	1.198	1.132	0.366	0.153	1.13	0	0.169	2.235	0.355	0.538	0.361	0	0.649	0.278	16	13	18	10	7	8	3	1	7	0	1	14	2	3	2	0	4	2	--	-	-	-	-	-	-	-	-	--
Unigene0004181	5.393	5.818	7.477	4.951	4.881	5.48	2.38	2.536	6.298	2.84	3.389	4.323	3.931	2.715	2.787	1.566	1.276	1.376	119	124	160	115	98	133	67	57	134	57	69	93	76	52	53	31	27	34	--	GFP85630.1 nuclear transcription factor y subunit b-5 [Phtheirospermum japonicum]	-	-	-	-	-	-	-	--
Unigene0004185	1.961	1.16	1.155	2.307	1.95	1.528	1.537	1.008	0.775	2.875	1.214	2.299	2.238	1.076	1.192	0.521	0.39	0.751	21	12	12	26	19	18	21	11	8	28	12	24	21	10	11	5	4	9	--	CAB4114004.1 unnamed protein product [Lactuca saligna]	-	-	-	-	-	-	-	--
Unigene0004186	12.059	12.62	7.756	6.283	5.843	5.659	4.575	5.856	4.841	6.702	8.151	3.325	3.7	3.885	5.266	3.759	2.164	3.011	93	94	58	51	41	48	45	46	36	47	58	25	25	26	35	26	16	26	--	-	-	-	-	-	-	-	-	--
Unigene0004193	1.255	1.393	0.74	2.556	2.365	0.652	2.46	2.905	0.465	2.465	2.624	0.644	0.205	0.413	2.081	0.4	0.655	0.16	14	15	8	30	24	8	35	33	5	25	27	7	2	4	20	4	7	2	WOX8	PIN15629.1 hypothetical protein CDL12_11736 [Handroanthus impetiginosus]	-	-	-	-	GO:0005575//cellular_component;GO:0005622//intracellular anatomical structure;GO:0005634//nucleus;GO:0005737//cytoplasm;GO:0043226//organelle;GO:0043227//membrane-bounded organelle;GO:0043229//intracellular organelle;GO:0043231//intracellular membrane-bounded organelle	GO:0001067//transcription regulatory region nucleic acid binding;GO:0003674//molecular_function;GO:0003676//nucleic acid binding;GO:0003677//DNA binding;GO:0003700//DNA-binding transcription factor activity;GO:0005488//binding;GO:0043565//sequence-specific DNA binding;GO:0097159//organic cyclic compound binding;GO:0140110//transcription regulator activity;GO:1901363//heterocyclic compound binding	GO:0000003//reproduction;GO:0003006//developmental process involved in reproduction;GO:0006139//nucleobase-containing compound metabolic process;GO:0006351//transcription, DNA-templated;GO:0006355//regulation of transcription, DNA-templated;GO:0006725//cellular aromatic compound metabolic process;GO:0006807//nitrogen compound metabolic process;GO:0007275//multicellular organism development;GO:000…	--
Unigene0004194	97.222	96.161	77.849	113.485	115.09	68.976	84.298	78.428	92.797	105.86	101.149	75.867	60.705	63.949	67.279	202.545	172.82	153.886	2349	2244	1824	2886	2530	1833	2598	1930	2162	2326	2255	1787	1285	1341	1401	4389	4004	4163	CYP71AU50	GFP92123.1 cytochrome p450 cyp736a12 [Phtheirospermum japonicum]	-	-	-	-	-	GO:0005506//iron ion binding;GO:0016705//oxidoreductase activity, acting on paired donors, with incorporation or reduction of molecular oxygen;GO:0020037//heme binding	-	--
Unigene0004202	3.219	3.5	0	8.105	5.661	0.439	4.542	5.689	0.167	0.354	0.174	4.788	0.551	1.113	0	0	0.168	0.287	20	21	0	53	32	3	36	36	1	2	1	29	3	6	0	0	1	2	--	KAH9611722.1 hypothetical protein KSS87_013020 [Heliosperma pusillum]	-	-	-	-	-	GO:0003677//DNA binding;GO:0046983//protein dimerization activity	-	--
Unigene0004203	1.185	0	0	0.844	1.302	0	0.232	0	0.307	0	0.321	0	0.338	0	0	2.312	3.707	0.529	4	0	0	3	4	0	1	0	1	0	1	0	1	0	0	7	12	2	--	-	-	-	-	-	-	-	-	--
Unigene0004205	2.285	2.365	0	2.532	2.929	0	2.985	5.047	0.197	4.815	5.364	2.148	1.086	0.877	1.325	3.184	2.581	2.21	12	12	0	14	14	0	20	27	1	23	26	11	5	4	6	15	13	13	--	XP_024967107.1 uncharacterized protein LOC112506975 [Cynara cardunculus var. scolymus] [Cynara cardunculus]	-	-	-	-	-	-	-	--
Unigene0004206	3.743	4.456	3.377	2.578	2.674	0	2.274	2.021	3.105	5.144	5.172	2.975	0	0	2.28	4.173	2.049	2.591	40	46	35	29	26	0	31	22	32	50	51	31	0	0	21	40	21	31	--	XP_021839233.1 uncharacterized protein LOC110779010 [Spinacia oleracea]	-	-	-	-	-	-	-	--
Unigene0004210	13.651	12.925	17.354	8.225	7.235	20.607	10.143	10.792	11.837	7.167	8.329	10.145	12.806	10.909	15.576	58.859	45.447	40.66	421	385	519	267	203	699	399	339	352	201	237	305	346	292	414	1628	1344	1404	RE2	AIC77183.1 polyprotein [Gossypium barbadense]	-	-	-	-	-	GO:0003676//nucleic acid binding;GO:0008270//zinc ion binding	GO:0015074//DNA integration	--
Unigene0004211	5.885	6.093	8.525	3.328	4.62	8.917	4.064	7.979	7.265	6.471	5.163	6.468	7.996	7.103	11.868	25.153	19.141	21.524	42	42	59	25	30	70	37	58	50	42	34	45	50	44	73	161	131	172	--	XP_017228837.1 PREDICTED: uncharacterized protein LOC108204060, partial [Daucus carota subsp. sativus] [Daucus carota]	-	-	-	-	-	-	-	--
Unigene0004223	13.585	14.342	9.614	10.629	11.418	5.813	13.365	13.6	11.602	16.403	21.652	14.482	7.905	10.435	7.727	13.663	16.667	15.94	51	52	35	42	39	24	64	52	42	56	75	53	26	34	25	46	60	67	--	XP_012830547.1 PREDICTED: protein QUIRKY [Erythranthe guttata]	-	-	-	-	GO:0005575//cellular_component;GO:0005622//intracellular anatomical structure;GO:0005737//cytoplasm;GO:0005768//endosome;GO:0005783//endoplasmic reticulum;GO:0005789//endoplasmic reticulum membrane;GO:0008021//synaptic vesicle;GO:0012505//endomembrane system;GO:0012506//vesicle membrane;GO:0016020//membrane;GO:0016021//integral component of membrane;GO:0030054//cell junction;GO:0030133//transport…	GO:0003674//molecular_function;GO:0005488//binding;GO:0005509//calcium ion binding;GO:0043167//ion binding;GO:0043169//cation binding;GO:0046872//metal ion binding	GO:0001505//regulation of neurotransmitter levels;GO:0007154//cell communication;GO:0007165//signal transduction;GO:0008150//biological_process;GO:0009987//cellular process;GO:0010646//regulation of cell communication;GO:0019722//calcium-mediated signaling;GO:0019932//second-messenger-mediated signaling;GO:0023051//regulation of signaling;GO:0023052//signaling;GO:0030100//regulation of endocytosi…	--
Unigene0004224	10.72	11.099	6.658	6.056	8.325	6.661	2.239	1.707	6.095	5.416	5.786	3.057	0.52	0.811	4.274	0.461	0.647	0.887	259	259	156	154	183	177	69	42	142	119	129	72	11	17	89	10	15	24	FTIP3	KAG8389132.1 hypothetical protein BUALT_Bualt02G0197400 [Buddleja alternifolia]	-	-	-	-	GO:0005575//cellular_component;GO:0005622//intracellular anatomical structure;GO:0005737//cytoplasm;GO:0005768//endosome;GO:0005783//endoplasmic reticulum;GO:0005789//endoplasmic reticulum membrane;GO:0008021//synaptic vesicle;GO:0012505//endomembrane system;GO:0012506//vesicle membrane;GO:0016020//membrane;GO:0016021//integral component of membrane;GO:0030054//cell junction;GO:0030133//transport…	GO:0003674//molecular_function;GO:0005488//binding;GO:0005509//calcium ion binding;GO:0043167//ion binding;GO:0043169//cation binding;GO:0046872//metal ion binding	GO:0001505//regulation of neurotransmitter levels;GO:0007154//cell communication;GO:0007165//signal transduction;GO:0008150//biological_process;GO:0009987//cellular process;GO:0010646//regulation of cell communication;GO:0019722//calcium-mediated signaling;GO:0019932//second-messenger-mediated signaling;GO:0023051//regulation of signaling;GO:0023052//signaling;GO:0030100//regulation of endocytosi…	--
Unigene0004226	0	2.055	0	0	0	0	0	0.974	0	2.728	3.764	0	0	0	2.303	0.553	0	0.443	0	4	0	0	0	0	0	2	0	5	7	0	0	0	4	1	0	1	--	-	-	-	-	-	-	-	-	--
Unigene0004229	0.488	0.674	0.503	0	0.179	1.035	1.275	1.757	1.012	0	0	0.501	2.785	2.062	0	0	0.17	0	3	4	3	0	1	7	10	11	6	0	0	3	15	11	0	0	1	0	--	-	-	-	-	-	-	-	-	--
Unigene0004232	32.217	32.122	16.043	43.69	47.113	35.092	67.892	62.497	39.931	59.398	55.657	49.76	26.035	26.545	60.864	29.117	25.27	24.347	702	676	339	1002	934	841	1887	1387	839	1177	1119	1057	497	502	1143	569	528	594	At1g14390	GFP86162.1 probable LRR receptor-like serine/threonine-protein kinase at2g02780 [Phtheirospermum japonicum]	-	-	-	-	GO:0005575//cellular_component;GO:0016020//membrane;GO:0016021//integral component of membrane;GO:0031224//intrinsic component of membrane	GO:0000166//nucleotide binding;GO:0003674//molecular_function;GO:0003824//catalytic activity;GO:0004672//protein kinase activity;GO:0004674//protein serine/threonine kinase activity;GO:0005488//binding;GO:0005515//protein binding;GO:0005524//ATP binding;GO:0016301//kinase activity;GO:0016740//transferase activity;GO:0016772//transferase activity, transferring phosphorus-containing groups;GO:00167…	GO:0006464//cellular protein modification process;GO:0006468//protein phosphorylation;GO:0006793//phosphorus metabolic process;GO:0006796//phosphate-containing compound metabolic process;GO:0006807//nitrogen compound metabolic process;GO:0008150//biological_process;GO:0008152//metabolic process;GO:0009987//cellular process;GO:0016310//phosphorylation;GO:0019538//protein metabolic process;GO:00362…	--
Unigene0004236	2.587	2.344	2.001	2.458	1.422	2.058	5.578	3.175	2.012	1.067	0	1.99	1.477	2.236	1.501	2.164	1.686	2.311	8	7	6	8	4	7	22	10	6	3	0	6	4	6	4	6	5	8	--	-	-	-	-	-	-	-	-	--
Unigene0004237	1.138	1.885	1.173	1.513	0.75	1.035	0.178	0.447	1.18	0	0.493	0.467	1.558	2.36	0.264	2.537	2.373	0.406	5	8	5	7	3	5	1	2	5	0	2	2	6	9	1	10	10	2	--	-	-	-	-	-	-	GO:0003676//nucleic acid binding;GO:0008270//zinc ion binding	-	--
Unigene0004246	2.707	3.841	0.724	1.715	1.322	0.273	5.659	7.186	0.728	1.323	1.304	1.131	9.498	10.396	4.188	0.559	0.627	0.448	27	37	7	18	12	3	72	73	7	12	12	11	83	90	36	5	6	5	--	XP_015381205.1 uncharacterized protein LOC107174655 [Citrus sinensis]	-	-	-	-	-	-	-	--
Unigene0004247	0.5	0.776	0	0	0	0	1.567	2.454	0	0.275	0	0	2.282	3.167	0.87	0	0	0	2	3	0	0	0	0	8	10	0	1	0	0	8	11	3	0	0	0	--	-	-	-	-	-	GO:0005575//cellular_component	GO:0016740//transferase activity	GO:0008150//biological_process	--
Unigene0004249	1.93	2.193	1.165	2.46	2.69	1.798	1.255	1.294	0.976	1.812	2.092	1.207	5.051	5.098	1.693	8.03	7.216	11.603	41	45	24	55	52	42	34	28	20	35	41	25	94	94	31	153	147	276	--	-	-	-	-	-	-	-	-	--
Unigene0004260	18.749	15.553	1.048	11.696	9.931	7.188	6.198	6.21	20.029	7.824	10.404	12.976	0.645	0.521	5.635	5.541	6.242	2.724	166	133	9	109	80	70	70	56	171	63	85	112	5	4	43	44	53	27	AGL66	KAG8373335.1 hypothetical protein BUALT_Bualt11G0013500 [Buddleja alternifolia]	-	-	-	-	GO:0005575//cellular_component;GO:0005622//intracellular anatomical structure;GO:0005634//nucleus;GO:0005737//cytoplasm	GO:0000166//nucleotide binding;GO:0003674//molecular_function;GO:0003677//DNA binding;GO:0003700//DNA-binding transcription factor activity;GO:0003824//catalytic activity;GO:0003873//6-phosphofructo-2-kinase activity;GO:0005488//binding;GO:0005524//ATP binding;GO:0008443//phosphofructokinase activity;GO:0016301//kinase activity;GO:0016740//transferase activity;GO:0016772//transferase activity, tr…	GO:0005975//carbohydrate metabolic process;GO:0005996//monosaccharide metabolic process;GO:0006000//fructose metabolic process;GO:0006003//fructose 2,6-bisphosphate metabolic process;GO:0006109//regulation of carbohydrate metabolic process;GO:0006110//regulation of glycolytic process;GO:0006140//regulation of nucleotide metabolic process;GO:0006355//regulation of transcription, DNA-templated;GO:0…	M_type
Unigene0004261	1.369	0	1.129	0	0	0	0.215	0.806	0	1.806	0.89	1.685	0	0	1.271	0.611	0.857	1.223	5	0	4	0	0	0	1	3	0	6	3	6	0	0	4	2	3	5	--	XP_038976596.1 uncharacterized protein LOC113461736 [Phoenix dactylifera]	-	-	-	-	-	-	-	--
Unigene0004262	0	0.208	0.207	0.573	0.221	0.731	0.315	0.395	0.208	0.663	0.436	1.237	0	0	0.933	1.568	0.419	1.974	0	1	1	3	1	4	2	2	1	3	2	6	0	0	4	7	2	11	--	-	-	-	-	-	-	-	-	--
Unigene0004269	4.67	6.608	7.384	1.923	1.198	10.615	0	0.153	8.072	0	0	0.319	1.599	2.69	0	0	0	0	30	41	46	13	7	75	0	1	50	0	0	2	9	15	0	0	0	0	--	XP_042035140.1 glutathione S-transferase T2-like [Salvia splendens]	-	-	-	-	-	-	-	--
Unigene0004273	0.623	0.161	0.803	0.444	1.369	1.132	0.488	0.306	0.807	1.027	0.506	0.639	0	0	0.361	1.389	0.812	1.807	4	1	5	3	8	8	4	2	5	6	3	4	0	0	2	8	5	13	--	-	-	-	-	-	-	-	-	--
Unigene0004275	0.525	1.63	0	0.498	0	0	1.645	1.545	0	1.731	2.274	0	0.599	1.813	1.826	5.265	7.659	3.748	1	3	0	1	0	0	4	3	0	3	4	0	1	3	3	9	14	8	SOP3	KZV37330.1 11-beta-hydroxysteroid dehydrogenase-like 5 [Dorcoceras hygrometricum]	-	-	-	-	GO:0005575//cellular_component;GO:0005576//extracellular region;GO:0016020//membrane;GO:0016021//integral component of membrane;GO:0031224//intrinsic component of membrane	GO:0003674//molecular_function;GO:0003824//catalytic activity;GO:0016491//oxidoreductase activity	GO:0006629//lipid metabolic process;GO:0006694//steroid biosynthetic process;GO:0008150//biological_process;GO:0008152//metabolic process;GO:0008202//steroid metabolic process;GO:0008610//lipid biosynthetic process;GO:0009058//biosynthetic process;GO:0044238//primary metabolic process;GO:0071704//organic substance metabolic process;GO:1901360//organic cyclic compound metabolic process;GO:1901362/…	--
[truncated: 24,777 more rows]
