# Supplementary material for: Morphophysiological and transcriptomic analyses during the development of microspores and megaspores in Orobanche coerulescens
Source: Front Plant Sci. 2025 Mar 26;16:1540594. doi: 10.3389/fpls.2025.1540594 (PMC11978843; doi:10.3389/fpls.2025.1540594)
Supplement: Supplementary file 5 [file Table4.xlsx]

## Sheet: all.reads_info
Sample	RawData(bp)	BF_Q20(%)	BF_Q30(%)	BF_N(%)	BF_GC(%)	CleanData(bp)	AF_Q20(%)	AF_Q30(%)	AF_N(%)	AF_GC(%)
ORO-F1-1	7086235800	7001487746 (98.80%)	6849824825 (96.66%)	158219 (0.00%)	3194312374 (45.08%)	6998902625	6929147691 (99.00%)	6789381880 (97.01%)	156296 (0.00%)	3146680054 (44.96%)
ORO-F1-2	7043976000	6887941798 (97.78%)	6629900650 (94.12%)	654639 (0.01%)	3174192200 (45.06%)	6922027046	6794122613 (98.15%)	6557972523 (94.74%)	605428 (0.01%)	3108180455 (44.90%)
ORO-F1-3	7034716800	6930607902 (98.52%)	6758496202 (96.07%)	709509 (0.01%)	3183318178 (45.25%)	6918495048	6837564745 (98.83%)	6683766520 (96.61%)	694896 (0.01%)	3120493120 (45.10%)
ORO-F2-1	7600935900	7465244576 (98.21%)	7231543860 (95.14%)	314238 (0.00%)	3417514226 (44.96%)	7464962682	7353396723 (98.51%)	7138829131 (95.63%)	303522 (0.00%)	3344683196 (44.81%)
ORO-F2-2	6420387000	6324545328 (98.51%)	6166545201 (96.05%)	705011 (0.01%)	2922518600 (45.52%)	6299624958	6226115605 (98.83%)	6086283247 (96.61%)	687353 (0.01%)	2855387107 (45.33%)
ORO-F2-3	7815143100	7700824572 (98.54%)	7512643496 (96.13%)	582995 (0.01%)	3530490816 (45.17%)	7696610191	7607630812 (98.84%)	7438978613 (96.65%)	572060 (0.01%)	3466697644 (45.04%)
ORO-F3-1	8959410900	8807244674 (98.30%)	8551940984 (95.45%)	341217 (0.00%)	4050648787 (45.21%)	8789727774	8669279032 (98.63%)	8438540179 (96.00%)	330500 (0.00%)	3958919353 (45.04%)
ORO-F3-2	7212370800	7098882811 (98.43%)	6916437966 (95.90%)	545965 (0.01%)	3258919049 (45.19%)	7093010818	7003580845 (98.74%)	6839708413 (96.43%)	422081 (0.01%)	3193487957 (45.02%)
ORO-F3-3	6736554600	6632419006 (98.45%)	6455801265 (95.83%)	422087 (0.01%)	3054443272 (45.34%)	6618377382	6536247277 (98.76%)	6379017926 (96.38%)	336946 (0.01%)	2985750373 (45.11%)
ORO-F4-1	6326514900	6239884716 (98.63%)	6093487355 (96.32%)	232901 (0.00%)	2861159171 (45.22%)	6231004699	6161472010 (98.88%)	6028356945 (96.75%)	224191 (0.00%)	2809354805 (45.09%)
ORO-F4-2	6424993800	6338431222 (98.65%)	6189671656 (96.34%)	236361 (0.00%)	2900709447 (45.15%)	6334130484	6263217160 (98.88%)	6126631681 (96.72%)	228224 (0.00%)	2851084987 (45.01%)
ORO-F4-3	6827793900	6721317691 (98.44%)	6547255360 (95.89%)	517034 (0.01%)	3078213583 (45.08%)	6716022263	6632105688 (98.75%)	6475726630 (96.42%)	401291 (0.01%)	3018884909 (44.95%)
ORO-F5-1	5989826100	5899339597 (98.49%)	5749550109 (95.99%)	222466 (0.00%)	2726908143 (45.53%)	5888260003	5816570746 (98.78%)	5681557622 (96.49%)	214115 (0.00%)	2671252962 (45.37%)
ORO-F5-2	5958444000	5871408147 (98.54%)	5728448074 (96.14%)	441815 (0.01%)	2706893163 (45.43%)	5866450593	5797847810 (98.83%)	5669090822 (96.64%)	433798 (0.01%)	2657277541 (45.30%)
ORO-F5-3	6064392900	5965059677 (98.36%)	5806385718 (95.75%)	460702 (0.01%)	2755775215 (45.44%)	5953908221	5877220045 (98.71%)	5735978118 (96.34%)	356022 (0.01%)	2696199895 (45.28%)
ORO-F6-1	5994030300	5913390500 (98.65%)	5775725320 (96.36%)	445181 (0.01%)	2704402574 (45.12%)	5915868667	5850615938 (98.90%)	5724671224 (96.77%)	438310 (0.01%)	2661958608 (45.00%)
ORO-F6-2	6235569300	6153165545 (98.68%)	6015992741 (96.48%)	517669 (0.01%)	2820966417 (45.24%)	6135982919	6071628330 (98.95%)	5948498085 (96.94%)	506070 (0.01%)	2767563162 (45.10%)
ORO-F6-3	7146327600	7041172455 (98.53%)	6869253601 (96.12%)	726088 (0.01%)	3240983769 (45.35%)	7003221406	6924073903 (98.87%)	6773156636 (96.71%)	707695 (0.01%)	3163145925 (45.17%)
